# Supplementary material for: Tricaesium tris­(pyridine-2,6-dicarboxyl­ato-κ3 O 2,N,O 6)lutetium(III) octa­hydrate
Source: Acta Crystallogr Sect E Struct Rep Online. 2008 Sep 20;64(Pt 10):m1280–1. doi: 10.1107/S1600536808029243 (PMC2959249; doi:10.1107/S1600536808029243)
Supplement: Supplementary file 1 [file e-64-m1280-sup1.cif]

##############################################################################
###                                                                        ###
###        Electronic paper (Acta Crystallographica Section E)             ###
###                                                                        ###
##############################################################################
#                                                                            #
# This CIF contains the data in a paper accepted for publication in Acta     #
# Crystallographica Section E. It conforms to the requirements of Notes      #
# for Authors for Section E, and has been peer reviewed under the auspices   #
# of the IUCr Commission on Journals.                                        #
#                                                                            #
# Full details of the Crystallographic Information File format               #
# are given in the paper "The Crystallographic Information File (CIF):       #
# a New Standard Archive File for Crystallography" by S. R. Hall, F. H.      #
# Allen and I. D. Brown [Acta Cryst. (1991), A47, 655-685].                  #
#                                                                            #
# The current version of the core CIF dictionary is obtainable from          #
# ftp://ftp.iucr.org/pub/cif_core.dic. The current version number is 2.4.    #
#                                                                            #
# Software is freely available for graphical display of the structure(s) in  #
# this CIF.  For information consult the CIF home page http://www.iucr.org/  #
# cif/home.html                                                              #
#                                                                            #
# This file may be used for bona fide research purposes within the           #
# scientific community so long as proper attribution is given to the journal # 
# article from which it was obtained.                                        #
#                                                                            #
##############################################################################
                                             
data_I
_audit_creation_method     SHELXL-97
_chemical_name_systematic
;
Tricaesium tris(pyridine-2,6-dicarboxylato-
\k^3^<i>O</i>^2^,<i>N</i>,<i>O</i>^6^)lutetium(III) octahydrate
;
_chemical_name_common     ?
_chemical_formula_moiety     '3(Cs +), C21 H9 Lu N3 O12 3-, 8(H2 O)'
_chemical_formula_sum     'C21 H25 Cs3 Lu N3 O20'
_chemical_formula_iupac     'Cs3 [Lu (C7 H3 N O4)3], 8H2 O'
_chemical_formula_weight     1213.14
_chemical_melting_point     ?
_symmetry_cell_setting     orthorhombic
_symmetry_space_group_name_H-M     'C 2 2 21'
_symmetry_space_group_name_Hall     'C 2c 2'
loop_
    _symmetry_equiv_pos_as_xyz
    'x, y, z'
    '-x, -y, z+1/2'
    'x, -y, -z'
    '-x, y, -z+1/2'
    'x+1/2, y+1/2, z'
    '-x+1/2, -y+1/2, z+1/2'
    'x+1/2, -y+1/2, -z'
    '-x+1/2, y+1/2, -z+1/2'
_cell_length_a     10.0406(2)
_cell_length_b     17.8109(6)
_cell_length_c     18.4221(5)
_cell_angle_alpha     90.00
_cell_angle_beta     90.00
_cell_angle_gamma     90.00
_cell_volume     3294.46(16)
_cell_formula_units_Z     4
_cell_measurement_reflns_used     17659
_cell_measurement_theta_min     3.18
_cell_measurement_theta_max     59.89
_cell_measurement_temperature     100(2)
_exptl_crystal_description     'Block'
_exptl_crystal_colour     'colourless'
_exptl_crystal_size_max     0.20
_exptl_crystal_size_mid     0.19
_exptl_crystal_size_min     0.19
_exptl_crystal_density_diffrn     2.446
_exptl_crystal_density_meas     ?
_exptl_crystal_density_method     'not measured'
_exptl_crystal_F_000     2312
_exptl_absorpt_coefficient_mu     6.355
_exptl_absorpt_correction_type     'Gaussian'
_exptl_absorpt_process_details     '(ABSORB; DeTitta, 1985)'
_exptl_absorpt_correction_T_min     0.3075
_exptl_absorpt_correction_T_max     0.4250
_exptl_special_details
;
;
_diffrn_ambient_temperature     100(2)
_diffrn_radiation_type     'Mo K\a'
_diffrn_radiation_wavelength     0.71073
_diffrn_radiation_source     'fine-focus sealed tube'
_diffrn_radiation_monochromator     graphite
_diffrn_measurement_device_type     'Oxford Diffraction Xcalibur-Sapphire3'
_diffrn_measurement_method     '\w scans'
_diffrn_reflns_number     51066
_diffrn_reflns_av_R_equivalents     0.0448
_diffrn_reflns_av_sigmaI/netI     0.0151
_diffrn_reflns_theta_min     3.18
_diffrn_reflns_theta_max     27.00
_diffrn_reflns_theta_full     27.00
_diffrn_measured_fraction_theta_max     0.981
_diffrn_measured_fraction_theta_full     0.981
_diffrn_reflns_limit_h_min     -12
_diffrn_reflns_limit_h_max     12
_diffrn_reflns_limit_k_min     -22
_diffrn_reflns_limit_k_max     22
_diffrn_reflns_limit_l_min     -23
_diffrn_reflns_limit_l_max     23
_diffrn_standards_number     0
_diffrn_standards_interval_count     ?
_diffrn_standards_interval_time     0
_diffrn_standards_decay_%     0
_refine_special_details
;
Refinement of <i>F</i>^2^ against ALL reflections. The weighted <i>R</i>-factor
<i>wR</i> and goodness of fit <i>S</i> are based on <i>F</i>^2^, conventional
<i>R</i>-factors <i>R</i> are based on <i>F</i>, with <i>F</i> set to zero for
negative <i>F</i>^2^. The threshold expression of <i>F</i>^2^ >
\s(<i>F</i>^2^) is used only for calculating <i>R</i>-factors(gt) <i>etc</i>.
and is not relevant to the choice of reflections for refinement.
<i>R</i>-factors based on <i>F</i>^2^ are statistically about twice as large
as those based on <i>F</i>, and <i>R</i>- factors based on ALL data will be
even larger.
;
_reflns_number_total     3520
_reflns_number_gt     3491
_reflns_threshold_expression     I>2\s(I)
_refine_ls_structure_factor_coef     Fsqd
_refine_ls_matrix_type     full
_refine_ls_R_factor_all     0.0251
_refine_ls_R_factor_gt     0.0248
_refine_ls_wR_factor_gt     0.0628
_refine_ls_wR_factor_ref     0.0629
_refine_ls_goodness_of_fit_ref     1.464
_refine_ls_restrained_S_all     1.464
_refine_ls_number_reflns     3520
_refine_ls_number_parameters     208
_refine_ls_number_restraints     0
_refine_ls_hydrogen_treatment     constr
_refine_ls_weighting_scheme     calc
_refine_ls_weighting_details
        'calc w=1/[\s^2^(Fo^2^)+(0.0149P)^2^+27.0440P] where P=(Fo^2^+2Fc^2^)/3'
_atom_sites_solution_hydrogens     geom
_atom_sites_solution_primary     direct
_atom_sites_solution_secondary     difmap
_refine_ls_shift/su_max     0.000
_refine_ls_shift/su_mean     0.000
_refine_diff_density_max     3.000
_refine_diff_density_min     -0.943
_refine_ls_extinction_method     none
_refine_ls_extinction_coef     ?
_refine_ls_abs_structure_details     'Flack (1983),1501 Friedel pairs'
_refine_ls_abs_structure_Flack     0.270(12)
loop_
    _atom_type_symbol
    _atom_type_description
    _atom_type_scat_dispersion_real
    _atom_type_scat_dispersion_imag
    _atom_type_scat_source
    'C' 'C' 0.0033 0.0016
                         'International Tables Vol C Tables 4.2.6.8 and 6.1.1.4'
    'H' 'H' 0.0000 0.0000
                         'International Tables Vol C Tables 4.2.6.8 and 6.1.1.4'
    'N' 'N' 0.0061 0.0033
                         'International Tables Vol C Tables 4.2.6.8 and 6.1.1.4'
    'O' 'O' 0.0106 0.0060
                         'International Tables Vol C Tables 4.2.6.8 and 6.1.1.4'
    'Cs' 'Cs' -0.3680 2.1192
                         'International Tables Vol C Tables 4.2.6.8 and 6.1.1.4'
    'Lu' 'Lu' -0.4720 5.8584
                         'International Tables Vol C Tables 4.2.6.8 and 6.1.1.4'
_computing_data_collection     'Crysalis CCD (Oxford Diffraction 2006)'
_computing_cell_refinement     'Crysalis RED (Oxford Diffraction 2006)'
_computing_data_reduction     'Sortav (Blessing, 1989)'
_computing_structure_solution     'SIR97 (Altomare <i>et al.</i>,  1999)'
_computing_structure_refinement     'SHELXL97 (Sheldrick, 2008)'
_computing_molecular_graphics     'ORTEP-3 (Farrugia, 1997)'
_computing_publication_material     'WinGX (Farrugia, 1999)'
loop_
    _atom_site_type_symbol
    _atom_site_label
    _atom_site_fract_x
    _atom_site_fract_y
    _atom_site_fract_z
    _atom_site_U_iso_or_equiv
    _atom_site_adp_type
    _atom_site_calc_flag
    _atom_site_refinement_flags
    _atom_site_occupancy
    _atom_site_disorder_assembly
    _atom_site_disorder_group
    Lu Lu1 0.75054(5) 0.0000 0.0000 0.00950(7) Uani d S 1 . .
    Cs Cs1 0.74407(4) 0.021678(17) -0.24335(2) 0.01702(8) Uani d . 1 . .
    Cs Cs2 0.5000 -0.26389(3) -0.2500 0.01796(11) Uani d S 1 . .
    N N11 0.8713(4) -0.1197(2) -0.0042(3) 0.0107(8) Uani d . 1 . .
    O O11 0.6846(4) -0.0835(2) -0.0950(2) 0.0149(8) Uani d . 1 . .
    O O12 0.7226(5) -0.1846(3) -0.1649(2) 0.0228(12) Uani d . 1 . .
    O O13 1.0389(5) -0.0907(3) 0.1601(2) 0.0174(11) Uani d . 1 . .
    O O14 0.9174(4) -0.01382(19) 0.0906(2) 0.0124(8) Uani d . 1 . .
    C C12 0.9612(6) -0.1355(3) 0.0466(3) 0.0131(12) Uani d . 1 . .
    C C13 1.0349(6) -0.2016(3) 0.0468(3) 0.0187(13) Uani d . 1 . .
    H H13 1.1001 -0.2089 0.0819 0.022 Uiso calc R 1 . .
    C C14 1.0140(14) -0.2518(3) -0.0006(8) 0.040(2) Uani d . 1 . .
    H H14 1.0567 -0.2980 0.0026 0.048 Uiso calc R 1 . .
    C C15 0.9185(7) -0.2357(4) -0.0624(3) 0.0199(13) Uani d . 1 . .
    H H15 0.9073 -0.2688 -0.1010 0.024 Uiso calc R 1 . .
    C C16 0.8496(6) -0.1693(3) -0.0580(3) 0.0132(11) Uani d . 1 . .
    C C17 0.7438(8) -0.1440(3) -0.1112(3) 0.0146(6) Uani d . 1 . .
    C C18 0.9756(6) -0.0754(3) 0.1041(4) 0.0146(6) Uani d . 1 . .
    N N21 0.5071(8) 0.0000 0.0000 0.0173(12) Uani d S 1 . .
    O O21 0.4794(7) -0.1104(3) 0.1573(3) 0.0323(15) Uani d . 1 . .
    O O22 0.6543(5) -0.0785(2) 0.0880(2) 0.0168(9) Uani d . 1 . .
    C C22 0.4415(7) -0.0390(4) 0.0490(3) 0.0242(9) Uani d . 1 . .
    C C23 0.3047(7) -0.0426(4) 0.0509(3) 0.0242(9) Uani d . 1 . .
    H H23 0.2584 -0.0719 0.0843 0.029 Uiso calc R 1 . .
    C C24 0.2430(13) 0.0000 0.0000 0.0242(9) Uani d S 1 . .
    H H24 0.1503 0.0000 0.0000 0.029 Uiso calc SR 1 . .
    C C25 0.5310(6) -0.0805(4) 0.1040(4) 0.0146(6) Uani d . 1 . .
    O O1W 0.7467(9) -0.1739(4) -0.3818(4) 0.0584(17) Uani d . 1 . .
    O O2W 0.9514(7) -0.0907(4) -0.3228(4) 0.0424(18) Uani d . 1 . .
    O O3W 0.5456(5) -0.0888(3) -0.3207(3) 0.0240(12) Uani d . 1 . .
    O O4WA 0.6970(8) 0.2031(4) -0.2207(6) 0.032(3) Uani d P 0.69(2) . 1
    O O4WB 0.7228(15) 0.1956(8) -0.1715(11) 0.023(6) Uani d P 0.31(2) . 2
loop_
    _atom_site_aniso_label
    _atom_site_aniso_U_11
    _atom_site_aniso_U_22
    _atom_site_aniso_U_33
    _atom_site_aniso_U_12
    _atom_site_aniso_U_13
    _atom_site_aniso_U_23
    Lu1 0.00740(14) 0.01013(12) 0.01097(13) 0.000 0.000 -0.00081(10)
    Cs1 0.01540(16) 0.02237(15) 0.01327(15) -0.00244(13) 0.00109(19)
                                                                    -0.00051(11)
    Cs2 0.0245(3) 0.01430(19) 0.0151(2) 0.000 -0.0028(2) 0.000
    N11 0.008(2) 0.0127(18) 0.011(2) -0.0017(15) 0.0012(18) 0.0004(17)
    O11 0.013(2) 0.013(2) 0.018(2) -0.0015(16) -0.0019(16) -0.0004(16)
    O12 0.023(4) 0.023(2) 0.022(2) 0.0013(18) -0.0084(19) -0.0097(17)
    O13 0.019(3) 0.023(3) 0.010(2) 0.0014(18) -0.0035(16) 0.0022(17)
    O14 0.010(2) 0.008(2) 0.018(2) 0.0010(14) -0.0021(15) -0.0017(14)
    C12 0.015(3) 0.011(2) 0.014(3) -0.0009(19) 0.001(2) 0.002(2)
    C13 0.018(4) 0.017(3) 0.021(3) 0.004(2) -0.004(2) 0.001(2)
    C14 0.033(6) 0.023(3) 0.066(5) -0.003(3) -0.040(5) 0.009(3)
    C15 0.026(4) 0.018(3) 0.016(3) 0.007(3) -0.002(2) -0.005(2)
    C16 0.015(3) 0.012(3) 0.012(3) -0.002(2) 0.003(2) 0.001(2)
    C17 0.0135(16) 0.0138(13) 0.0166(13) -0.0096(16) 0.0027(15) -0.0028(10)
    C18 0.0135(16) 0.0138(13) 0.0166(13) -0.0096(16) 0.0027(15) -0.0028(10)
    N21 0.009(3) 0.027(3) 0.016(3) 0.000 0.000 -0.010(3)
    O21 0.038(4) 0.039(3) 0.021(2) -0.021(3) 0.014(2) -0.009(2)
    O22 0.020(3) 0.013(2) 0.0168(19) -0.0027(17) 0.0040(17) -0.0020(15)
    C22 0.0106(19) 0.048(2) 0.0143(17) -0.007(2) 0.0024(15) -0.0146(17)
    C23 0.0106(19) 0.048(2) 0.0143(17) -0.007(2) 0.0024(15) -0.0146(17)
    C24 0.0106(19) 0.048(2) 0.0143(17) -0.007(2) 0.0024(15) -0.0146(17)
    C25 0.0135(16) 0.0138(13) 0.0166(13) -0.0096(16) 0.0027(15) -0.0028(10)
    O1W 0.046(4) 0.079(5) 0.051(3) 0.016(5) -0.002(4) -0.012(3)
    O2W 0.047(4) 0.021(3) 0.059(4) 0.003(3) 0.028(3) 0.001(3)
    O3W 0.018(3) 0.032(3) 0.022(3) -0.004(2) -0.005(2) 0.004(2)
    O4WA 0.028(4) 0.030(4) 0.039(6) -0.002(3) -0.003(3) 0.007(3)
    O4WB 0.012(11) 0.018(7) 0.038(13) 0.005(5) 0.011(7) 0.015(6)
_geom_special_details
;
All e.s.d.'s (except the e.s.d. in the dihedral angle between two l.s. planes)
are estimated using the full covariance matrix. The cell e.s.d.'s are taken
into account individually in the estimation of e.s.d.'s in distances, angles
and torsion angles; correlations between e.s.d.'s in cell parameters are only
used when they are defined by crystal symmetry. An approximate (isotropic)
treatment of cell e.s.d.'s is used for estimating e.s.d.'s involving l.s.
planes.
;
loop_
    _geom_bond_atom_site_label_1
    _geom_bond_atom_site_label_2
    _geom_bond_site_symmetry_2
    _geom_bond_distance
    _geom_bond_publ_flag
    Lu1 O22 3 2.348(4) ?
    Lu1 O22 . 2.348(4) ?
    Lu1 O14 . 2.377(4) ?
    Lu1 O14 3 2.377(4) ?
    Lu1 O11 . 2.390(4) ?
    Lu1 O11 3 2.390(4) ?
    Lu1 N21 . 2.445(8) ?
    Lu1 N11 3 2.454(4) ?
    Lu1 N11 . 2.454(4) ?
    Lu1 Cs1 . 4.5002(4) ?
    Lu1 Cs1 3 4.5002(4) ?
    Cs1 O13 2_754 3.070(5) ?
    Cs1 O3W . 3.142(5) ?
    Cs1 O22 3 3.167(4) ?
    Cs1 O2W . 3.237(6) ?
    Cs1 O4WA . 3.293(8) ?
    Cs1 O21 2_654 3.299(6) ?
    Cs1 O14 3 3.312(4) ?
    Cs1 O11 . 3.367(4) ?
    Cs1 O4WB . 3.375(16) ?
    Cs1 O21 3 3.474(6) ?
    Cs1 C25 3 3.502(6) ?
    Cs1 O13 3 3.553(5) ?
    Cs2 O12 . 3.073(5) ?
    Cs2 O12 4_654 3.073(5) ?
    Cs2 O13 6_644 3.100(5) ?
    Cs2 O13 7_445 3.100(5) ?
    Cs2 O4WA 5_445 3.145(8) ?
    Cs2 O4WA 8_644 3.145(8) ?
    Cs2 O4WB 5_445 3.219(14) ?
    Cs2 O4WB 8_644 3.219(14) ?
    Cs2 O3W . 3.410(6) ?
    Cs2 O3W 4_654 3.410(6) ?
    Cs2 C13 6_644 3.810(6) ?
    Cs2 C13 7_445 3.810(6) ?
    N11 C12 . 1.330(7) ?
    N11 C16 . 1.345(7) ?
    O11 C17 . 1.267(8) ?
    O12 C17 . 1.244(7) ?
    O13 C18 . 1.242(9) ?
    O13 Cs1 2_755 3.070(5) ?
    O13 Cs2 6_645 3.100(5) ?
    O13 Cs1 3 3.553(5) ?
    O14 C18 . 1.267(8) ?
    O14 Cs1 3 3.312(4) ?
    C12 C13 . 1.390(8) ?
    C12 C18 . 1.513(8) ?
    C13 C14 . 1.267(13) ?
    C13 Cs2 6_645 3.810(6) ?
    C13 H13 . 0.9300 ?
    C14 C15 . 1.517(12) ?
    C14 H14 . 0.9300 ?
    C15 C16 . 1.373(9) ?
    C15 H15 . 0.9300 ?
    C16 C17 . 1.514(9) ?
    C18 Cs1 3 3.592(6) ?
    N21 C22 3 1.315(8) ?
    N21 C22 . 1.315(8) ?
    O21 C25 . 1.230(9) ?
    O21 Cs1 2_655 3.299(6) ?
    O21 Cs1 3 3.474(6) ?
    O22 C25 . 1.273(8) ?
    O22 Cs1 3 3.167(4) ?
    C22 C23 . 1.376(10) ?
    C22 C25 . 1.544(10) ?
    C23 C24 . 1.356(9) ?
    C23 Cs1 2_655 3.840(6) ?
    C23 H23 . 0.9300 ?
    C24 C23 3 1.356(9) ?
    C24 H24 . 0.9300 ?
    C25 Cs1 3 3.502(6) ?
    O3W Cs1 4_654 3.705(6) ?
    O4WA Cs2 5 3.145(8) ?
    O4WB Cs2 5 3.219(14) ?
loop_
    _geom_angle_atom_site_label_1
    _geom_angle_atom_site_label_2
    _geom_angle_atom_site_label_3
    _geom_angle_site_symmetry_1
    _geom_angle_site_symmetry_3
    _geom_angle
    _geom_angle_publ_flag
    O22 Lu1 O22 3 . 131.4(2) ?
    O22 Lu1 O14 3 . 146.72(14) ?
    O22 Lu1 O14 . . 75.16(15) ?
    O22 Lu1 O14 3 3 75.16(15) ?
    O22 Lu1 O14 . 3 146.72(14) ?
    O14 Lu1 O14 . 3 90.4(2) ?
    O22 Lu1 O11 3 . 75.58(13) ?
    O22 Lu1 O11 . . 91.20(14) ?
    O14 Lu1 O11 . . 130.16(14) ?
    O14 Lu1 O11 3 . 75.28(14) ?
    O22 Lu1 O11 3 3 91.20(14) ?
    O22 Lu1 O11 . 3 75.58(13) ?
    O14 Lu1 O11 . 3 75.28(14) ?
    O14 Lu1 O11 3 3 130.16(14) ?
    O11 Lu1 O11 . 3 147.8(2) ?
    O22 Lu1 N21 3 . 65.71(12) ?
    O22 Lu1 N21 . . 65.71(12) ?
    O14 Lu1 N21 . . 134.81(10) ?
    O14 Lu1 N21 3 . 134.81(10) ?
    O11 Lu1 N21 . . 73.90(11) ?
    O11 Lu1 N21 3 . 73.90(11) ?
    O22 Lu1 N11 3 3 73.00(16) ?
    O22 Lu1 N11 . 3 134.33(16) ?
    O14 Lu1 N11 . 3 73.72(14) ?
    O14 Lu1 N11 3 3 65.42(14) ?
    O11 Lu1 N11 . 3 134.47(16) ?
    O11 Lu1 N11 3 3 64.75(15) ?
    N21 Lu1 N11 . 3 119.60(10) ?
    O22 Lu1 N11 3 . 134.33(16) ?
    O22 Lu1 N11 . . 73.00(16) ?
    O14 Lu1 N11 . . 65.42(14) ?
    O14 Lu1 N11 3 . 73.72(14) ?
    O11 Lu1 N11 . . 64.75(15) ?
    O11 Lu1 N11 3 . 134.47(16) ?
    N21 Lu1 N11 . . 119.60(10) ?
    N11 Lu1 N11 3 . 120.8(2) ?
    O22 Lu1 Cs1 3 . 41.88(11) ?
    O22 Lu1 Cs1 . . 137.11(11) ?
    O14 Lu1 Cs1 . . 135.91(10) ?
    O14 Lu1 Cs1 3 . 45.74(10) ?
    O11 Lu1 Cs1 . . 47.15(10) ?
    O11 Lu1 Cs1 3 . 132.23(10) ?
    N21 Lu1 Cs1 . . 89.173(8) ?
    N11 Lu1 Cs1 3 . 87.94(12) ?
    N11 Lu1 Cs1 . . 92.88(12) ?
    O22 Lu1 Cs1 3 3 137.11(11) ?
    O22 Lu1 Cs1 . 3 41.88(11) ?
    O14 Lu1 Cs1 . 3 45.74(10) ?
    O14 Lu1 Cs1 3 3 135.91(10) ?
    O11 Lu1 Cs1 . 3 132.23(10) ?
    O11 Lu1 Cs1 3 3 47.15(10) ?
    N21 Lu1 Cs1 . 3 89.173(8) ?
    N11 Lu1 Cs1 3 3 92.88(12) ?
    N11 Lu1 Cs1 . 3 87.94(12) ?
    Cs1 Lu1 Cs1 . 3 178.347(17) ?
    O13 Cs1 O3W 2_754 . 115.98(14) ?
    O13 Cs1 O22 2_754 3 126.72(12) ?
    O3W Cs1 O22 . 3 115.44(13) ?
    O13 Cs1 O2W 2_754 . 61.89(12) ?
    O3W Cs1 O2W . . 79.37(13) ?
    O22 Cs1 O2W 3 . 142.10(16) ?
    O13 Cs1 O4WA 2_754 . 77.43(18) ?
    O3W Cs1 O4WA . . 125.53(19) ?
    O22 Cs1 O4WA 3 . 62.0(2) ?
    O2W Cs1 O4WA . . 139.14(19) ?
    O13 Cs1 O21 2_754 2_654 88.27(12) ?
    O3W Cs1 O21 . 2_654 67.47(13) ?
    O22 Cs1 O21 3 2_654 98.92(14) ?
    O2W Cs1 O21 . 2_654 118.85(19) ?
    O4WA Cs1 O21 . 2_654 60.2(2) ?
    O13 Cs1 O14 2_754 3 97.84(11) ?
    O3W Cs1 O14 . 3 133.79(12) ?
    O22 Cs1 O14 3 3 52.77(10) ?
    O2W Cs1 O14 . 3 91.16(16) ?
    O4WA Cs1 O14 . 3 90.54(19) ?
    O21 Cs1 O14 2_654 3 148.13(12) ?
    O13 Cs1 O11 2_754 . 144.99(12) ?
    O3W Cs1 O11 . . 84.68(12) ?
    O22 Cs1 O11 3 . 52.66(10) ?
    O2W Cs1 O11 . . 97.89(14) ?
    O4WA Cs1 O11 . . 114.7(2) ?
    O21 Cs1 O11 2_654 . 126.59(13) ?
    O14 Cs1 O11 3 . 51.67(10) ?
    O13 Cs1 O4WB 2_754 . 84.6(3) ?
    O3W Cs1 O4WB . . 135.4(3) ?
    O22 Cs1 O4WB 3 . 48.2(3) ?
    O2W Cs1 O4WB . . 141.8(3) ?
    O4WA Cs1 O4WB . . 16.4(3) ?
    O21 Cs1 O4WB 2_654 . 74.7(4) ?
    O14 Cs1 O4WB 3 . 74.8(4) ?
    O11 Cs1 O4WB . . 100.4(3) ?
    O13 Cs1 O21 2_754 3 128.72(14) ?
    O3W Cs1 O21 . 3 90.39(15) ?
    O22 Cs1 O21 3 3 39.15(12) ?
    O2W Cs1 O21 . 3 168.30(16) ?
    O4WA Cs1 O21 . 3 52.14(18) ?
    O21 Cs1 O21 2_654 3 61.01(17) ?
    O14 Cs1 O21 3 3 91.90(11) ?
    O11 Cs1 O21 . 3 75.32(12) ?
    O4WB Cs1 O21 . 3 49.9(3) ?
    O13 Cs1 C25 2_754 3 137.62(15) ?
    O3W Cs1 C25 . 3 97.62(14) ?
    O22 Cs1 C25 3 3 21.25(13) ?
    O2W Cs1 C25 . 3 155.39(16) ?
    O4WA Cs1 C25 . 3 61.7(2) ?
    O21 Cs1 C25 2_654 3 81.26(15) ?
    O14 Cs1 C25 3 3 73.18(12) ?
    O11 Cs1 C25 . 3 57.51(13) ?
    O4WB Cs1 C25 . 3 53.1(3) ?
    O21 Cs1 C25 3 3 20.31(14) ?
    O13 Cs1 O13 2_754 3 61.34(14) ?
    O3W Cs1 O13 . 3 160.15(13) ?
    O22 Cs1 O13 3 3 74.71(11) ?
    O2W Cs1 O13 . 3 82.72(16) ?
    O4WA Cs1 O13 . 3 74.07(18) ?
    O21 Cs1 O13 2_654 3 129.85(12) ?
    O14 Cs1 O13 3 3 37.82(10) ?
    O11 Cs1 O13 . 3 89.41(11) ?
    O4WB Cs1 O13 . 3 64.3(3) ?
    O21 Cs1 O13 3 3 106.43(12) ?
    C25 Cs1 O13 3 3 95.10(14) ?
    O12 Cs2 O12 . 4_654 125.26(18) ?
    O12 Cs2 O13 . 6_644 138.44(13) ?
    O12 Cs2 O13 4_654 6_644 91.16(13) ?
    O12 Cs2 O13 . 7_445 91.16(13) ?
    O12 Cs2 O13 4_654 7_445 138.44(13) ?
    O13 Cs2 O13 6_644 7_445 66.60(18) ?
    O12 Cs2 O4WA . 5_445 134.6(2) ?
    O12 Cs2 O4WA 4_654 5_445 58.0(2) ?
    O13 Cs2 O4WA 6_644 5_445 79.26(18) ?
    O13 Cs2 O4WA 7_445 5_445 82.77(19) ?
    O12 Cs2 O4WA . 8_644 58.0(2) ?
    O12 Cs2 O4WA 4_654 8_644 134.6(2) ?
    O13 Cs2 O4WA 6_644 8_644 82.77(19) ?
    O13 Cs2 O4WA 7_445 8_644 79.26(18) ?
    O4WA Cs2 O4WA 5_445 8_644 158.5(3) ?
    O12 Cs2 O4WB . 5_445 120.2(4) ?
    O12 Cs2 O4WB 4_654 5_445 72.8(3) ?
    O13 Cs2 O4WB 6_644 5_445 86.8(3) ?
    O13 Cs2 O4WB 7_445 5_445 71.4(3) ?
    O4WA Cs2 O4WB 5_445 5_445 17.2(3) ?
    O4WA Cs2 O4WB 8_644 5_445 150.6(3) ?
    O12 Cs2 O4WB . 8_644 72.8(3) ?
    O12 Cs2 O4WB 4_654 8_644 120.2(4) ?
    O13 Cs2 O4WB 6_644 8_644 71.4(3) ?
    O13 Cs2 O4WB 7_445 8_644 86.8(3) ?
    O4WA Cs2 O4WB 5_445 8_644 150.6(3) ?
    O4WA Cs2 O4WB 8_644 8_644 17.2(3) ?
    O4WB Cs2 O4WB 5_445 8_644 154.1(5) ?
    O12 Cs2 O3W . . 71.14(12) ?
    O12 Cs2 O3W 4_654 . 58.84(12) ?
    O13 Cs2 O3W 6_644 . 125.24(14) ?
    O13 Cs2 O3W 7_445 . 162.07(13) ?
    O4WA Cs2 O3W 5_445 . 111.48(18) ?
    O4WA Cs2 O3W 8_644 . 88.59(17) ?
    O4WB Cs2 O3W 5_445 . 119.5(3) ?
    O4WB Cs2 O3W 8_644 . 85.3(3) ?
    O12 Cs2 O3W . 4_654 58.84(12) ?
    O12 Cs2 O3W 4_654 4_654 71.14(12) ?
    O13 Cs2 O3W 6_644 4_654 162.07(13) ?
    O13 Cs2 O3W 7_445 4_654 125.24(14) ?
    O4WA Cs2 O3W 5_445 4_654 88.59(17) ?
    O4WA Cs2 O3W 8_644 4_654 111.48(19) ?
    O4WB Cs2 O3W 5_445 4_654 85.3(3) ?
    O4WB Cs2 O3W 8_644 4_654 119.5(3) ?
    O3W Cs2 O3W . 4_654 47.76(19) ?
    O12 Cs2 C13 . 6_644 129.96(13) ?
    O12 Cs2 C13 4_654 6_644 60.42(13) ?
    O13 Cs2 C13 6_644 6_644 47.80(13) ?
    O13 Cs2 C13 7_445 6_644 113.68(13) ?
    O4WA Cs2 C13 5_445 6_644 92.8(2) ?
    O4WA Cs2 C13 8_644 6_644 83.7(2) ?
    O4WB Cs2 C13 5_445 6_644 109.0(4) ?
    O4WB Cs2 C13 8_644 6_644 66.5(4) ?
    O3W Cs2 C13 . 6_644 77.57(13) ?
    O3W Cs2 C13 4_654 6_644 120.70(13) ?
    O12 Cs2 C13 . 7_445 60.42(13) ?
    O12 Cs2 C13 4_654 7_445 129.96(13) ?
    O13 Cs2 C13 6_644 7_445 113.68(13) ?
    O13 Cs2 C13 7_445 7_445 47.80(13) ?
    O4WA Cs2 C13 5_445 7_445 83.7(2) ?
    O4WA Cs2 C13 8_644 7_445 92.8(2) ?
    O4WB Cs2 C13 5_445 7_445 66.5(4) ?
    O4WB Cs2 C13 8_644 7_445 109.0(4) ?
    O3W Cs2 C13 . 7_445 120.70(13) ?
    O3W Cs2 C13 4_654 7_445 77.57(13) ?
    C13 Cs2 C13 6_644 7_445 161.41(18) ?
    C12 N11 C16 . . 119.3(5) ?
    C12 N11 Lu1 . . 119.8(4) ?
    C16 N11 Lu1 . . 120.9(4) ?
    C17 O11 Lu1 . . 124.9(4) ?
    C17 O11 Cs1 . . 101.4(3) ?
    Lu1 O11 Cs1 . . 101.50(14) ?
    C17 O12 Cs2 . . 142.9(5) ?
    C18 O13 Cs1 . 2_755 139.2(4) ?
    C18 O13 Cs2 . 6_645 124.2(4) ?
    Cs1 O13 Cs2 2_755 6_645 96.56(13) ?
    C18 O13 Cs1 . 3 81.8(4) ?
    Cs1 O13 Cs1 2_755 3 101.70(14) ?
    Cs2 O13 Cs1 6_645 3 87.33(12) ?
    C18 O14 Lu1 . . 123.5(4) ?
    C18 O14 Cs1 . 3 92.2(4) ?
    Lu1 O14 Cs1 . 3 103.33(13) ?
    N11 C12 C13 . . 122.8(5) ?
    N11 C12 C18 . . 114.0(5) ?
    C13 C12 C18 . . 123.1(5) ?
    C14 C13 C12 . . 120.5(7) ?
    C14 C13 Cs2 . 6_645 123.1(7) ?
    C12 C13 Cs2 . 6_645 95.2(4) ?
    C14 C13 H13 . . 119.7 ?
    C12 C13 H13 . . 119.7 ?
    Cs2 C13 H13 6_645 . 50.1 ?
    C13 C14 C15 . . 119.3(7) ?
    C13 C14 H14 . . 120.4 ?
    C15 C14 H14 . . 120.4 ?
    C16 C15 C14 . . 115.9(6) ?
    C16 C15 H15 . . 122.1 ?
    C14 C15 H15 . . 122.1 ?
    N11 C16 C15 . . 121.9(5) ?
    N11 C16 C17 . . 113.3(5) ?
    C15 C16 C17 . . 124.8(5) ?
    O12 C17 O11 . . 127.0(7) ?
    O12 C17 C16 . . 117.5(6) ?
    O11 C17 C16 . . 115.5(5) ?
    O12 C17 Cs1 . . 86.7(3) ?
    O11 C17 Cs1 . . 59.6(3) ?
    C16 C17 Cs1 . . 129.9(4) ?
    O13 C18 O14 . . 126.1(6) ?
    O13 C18 C12 . . 118.4(6) ?
    O14 C18 C12 . . 115.5(5) ?
    O13 C18 Cs1 . 3 78.2(4) ?
    O14 C18 Cs1 . 3 67.2(3) ?
    C12 C18 Cs1 . 3 128.8(4) ?
    C22 N21 C22 3 . 119.9(9) ?
    C22 N21 Lu1 3 . 120.0(4) ?
    C22 N21 Lu1 . . 120.0(4) ?
    C25 O21 Cs1 . 2_655 121.5(5) ?
    C25 O21 Cs1 . 3 81.1(4) ?
    Cs1 O21 Cs1 2_655 3 92.82(13) ?
    C25 O22 Lu1 . . 125.2(4) ?
    C25 O22 Cs1 . 3 94.4(4) ?
    Lu1 O22 Cs1 . 3 108.45(15) ?
    N21 C22 C23 . . 122.8(7) ?
    N21 C22 C25 . . 114.3(6) ?
    C23 C22 C25 . . 122.8(6) ?
    C24 C23 C22 . . 114.3(8) ?
    C24 C23 Cs1 . 2_655 124.7(4) ?
    C22 C23 Cs1 . 2_655 98.5(4) ?
    C24 C23 H23 . . 122.8 ?
    C22 C23 H23 . . 122.8 ?
    Cs1 C23 H23 2_655 . 48.6 ?
    C23 C24 C23 3 . 125.6(11) ?
    C23 C24 H24 3 . 117.2 ?
    C23 C24 H24 . . 117.2 ?
    O21 C25 O22 . . 127.3(7) ?
    O21 C25 C22 . . 119.0(6) ?
    O22 C25 C22 . . 113.6(5) ?
    O21 C25 Cs1 . 3 78.6(4) ?
    O22 C25 Cs1 . 3 64.4(3) ?
    C22 C25 Cs1 . 3 133.9(4) ?
    Cs1 O3W Cs2 . . 119.00(16) ?
    Cs1 O3W Cs1 . 4_654 91.19(14) ?
    Cs2 O3W Cs1 . 4_654 104.99(14) ?
    Cs2 O4WA Cs1 5 . 91.3(2) ?
    Cs2 O4WB Cs1 5 . 88.6(4) ?
data_global
_journal_date_recd_electronic     2008-06-09
_journal_date_accepted     2008-09-11
_journal_name_full     'Acta Crystallographica, Section E'
_journal_year     2008
_journal_volume     64
_journal_issue     10
_journal_page_first     m1280
_journal_page_last     m1281
_journal_paper_category     QM
_journal_coeditor_code     DN2357
_publ_contact_author_name     'Vincent Legrand'
_publ_contact_author_address
;
Institut Laue Langevin
6 rue Jules Horowitz, B.P.156
38042 Grenoble Cedex 9
France
;
_publ_contact_author_email     'legrand@ill.fr'
_publ_contact_author_fax     ?
_publ_contact_author_phone     ?
_publ_section_title
;\
Tricaesium tris(pyridine-2,6-dicarboxylato-\
\k^3^<i>O</i>^2^,<i>N</i>,<i>O</i>^6^)lutetium(III) octahydrate
;
loop_
    _publ_author_name
    _publ_author_footnote
    _publ_author_address
    'Legrand, Vincent' .
;
Institut Laue Langevin
6 rue Jules Horowitz, B.P.156
38042 Grenoble Cedex 9
France
;
    'Aubert, Flavien' .
;
Groupe Matiere Condensee et Materiaux
UMR CNRS 6626
Universite de Rennes 1, Campus de Beaulieu
35042 Rennes cedex
France
;
    'D'Al\'eo, Anthony' .
;
Laboratoire de Chimie
UMR CNRS 5182, ENS Lyon
46 allee d'Italie
69364 Lyon cedex 07
France
;
    'Rabiller, Philippe' .
;
Groupe Matiere Condensee et Materiaux
UMR CNRS 6626
Universite de Rennes 1, Campus de Beaulieu
35042 Rennes cedex
France
;
    'Maury, Olivier' .
;
Laboratoire de Chimie
UMR CNRS 5182, ENS Lyon
46 allee d'Italie
69364 Lyon cedex 07
France
;
_publ_section_synopsis     .
