# Supplementary material for: Tricaesium tris­(pyridine-2,6-dicarboxyl­ato-κ3 O 2,N,O 6)lutetium(III) octa­hydrate
Source: Acta Crystallogr Sect E Struct Rep Online. 2008 Sep 20;64(Pt 10):m1280–1. doi: 10.1107/S1600536808029243 (PMC2959249; doi:10.1107/S1600536808029243)
Supplement: Supplementary file 2 [file e-64-m1280-Isup2.hkl]

#
# h,k,l, Fc-squared, Fo-squared, sigma(Fo-squared) and status flag
#
data_I
_shelx_title ' I in space group C 2 2 21'
_shelx_refln_list_code          4
_shelx_F_calc_maximum      953.50
_exptl_crystal_F_000      2312.00
_reflns_d_resolution_high  0.7828
 
loop_
 _symmetry_equiv_pos_as_xyz
 'x, y, z'
 '-x, -y, z+1/2'
 'x, -y, -z'
 '-x, y, -z+1/2'
 'x+1/2, y+1/2, z'
 '-x+1/2, -y+1/2, z+1/2'
 'x+1/2, -y+1/2, -z'
 '-x+1/2, y+1/2, -z+1/2'
 
_cell_length_a    10.0406
_cell_length_b    17.8109
_cell_length_c    18.4221
_cell_angle_alpha  90.000
_cell_angle_beta   90.000
_cell_angle_gamma  90.000
 
_shelx_F_squared_multiplier     1.000
 
loop_
 _refln_index_h
 _refln_index_k
 _refln_index_l
 _refln_F_squared_calc
 _refln_F_squared_meas
 _refln_F_squared_sigma
 _refln_observed_status
   2   0   0    72683.09    87062.00   1842.37 o
   4   0   0   909154.19   931752.00  13643.84 o
   6   0   0   103923.52   104546.66   2161.28 o
   8   0   0   209167.39   219752.73   3756.24 o
   3   1   0    17123.82    18729.58    255.74 o
   5   1   0    28482.80    30112.25    390.44 o
   7   1   0     4959.86     5206.51     85.67 o
   9   1   0     2048.65     2705.75    171.47 o
   2   2   0   518946.47   540374.69   3355.26 o
   4   2   0   119968.24   132289.55   1865.17 o
   6   2   0   308119.63   308488.66   5426.44 o
   8   2   0    52810.52    56836.97    788.45 o
   1   3   0    22601.76    23316.21    140.99 o
   3   3   0     2552.42     4342.10     88.15 o
   5   3   0     4133.39     4834.44    147.28 o
   7   3   0     2097.55     2659.97     93.07 o
   9   3   0      986.86     1264.73    153.90 o
   0   4   0   430588.75   440500.31   5851.58 o
   2   4   0   148538.22   161293.08   8196.47 o
   4   4   0   358575.91   372712.56   4450.38 o
   6   4   0   117314.92   127550.84    976.01 o
   8   4   0   165902.31   169819.47   1835.35 o
   1   5   0    13634.86    16199.14    144.82 o
   3   5   0     7010.78     7240.59    160.40 o
   5   5   0       96.16     1223.39    161.09 o
   7   5   0    10929.22    12223.76    202.88 o
   9   5   0     2472.27     2126.89    151.36 o
   0   6   0    28926.28    31234.26    258.66 o
   2   6   0   713629.94   784199.88   7349.06 o
   4   6   0    77298.79    83041.93    668.61 o
   6   6   0   306072.69   319171.88   1801.46 o
   8   6   0    69661.87    70384.42    815.26 o
  10   6   0    83487.55    84367.38    922.13 o
  12   6   0    33815.80    34401.34    500.31 o
   1   7   0     2899.67     3100.55     75.82 o
   3   7   0    49147.64    51257.39    386.74 o
   5   7   0     6602.68     7644.41    297.60 o
   7   7   0     2803.41     3084.28     95.55 o
   9   7   0     8044.25     8309.35    143.03 o
  11   7   0      191.21      590.04    365.43 o
   0   8   0   190427.80   203523.81   1944.25 o
   2   8   0    13196.64    16728.31    275.46 o
   4   8   0   154463.44   162110.28   1068.88 o
   6   8   0    49795.20    52461.73    320.23 o
   8   8   0   117696.10   118228.09   1044.09 o
  10   8   0    16308.64    15249.61    381.93 o
  12   8   0    49792.95    52718.32    600.31 o
   1   9   0    20791.08    22488.38    195.86 o
   3   9   0     4427.18     4582.60     77.18 o
   5   9   0     1309.04     1663.46    114.74 o
   7   9   0      771.69     1863.33    147.83 o
   9   9   0     1777.06     1304.45    141.69 o
  11   9   0     1248.29     1163.22    388.18 o
   0  10   0    98173.46   103458.05    894.78 o
   2  10   0    84825.68    88669.79    637.52 o
   4  10   0    36160.51    37605.72    283.57 o
   6  10   0    68857.02    70618.53    310.25 o
   8  10   0    12088.15    12865.03    143.43 o
  10  10   0    38171.66    38478.77    498.54 o
   1  11   0    14055.38    15177.08    135.28 o
   3  11   0     5067.27     6085.16     65.33 o
   5  11   0    12466.09    12845.94    105.36 o
   7  11   0     6652.21     7305.74    110.13 o
   9  11   0     2825.73     3049.55    151.05 o
  11  11   0     1812.87     2035.18    305.12 o
   0  12   0   130293.63   143249.36   1164.54 o
   2  12   0     4810.95     6611.52    146.86 o
   4  12   0    57598.45    61108.56    353.19 o
   6  12   0     5951.59     6370.10    148.50 o
   8  12   0    27047.01    27204.00    267.70 o
  10  12   0    11197.65    10555.29    254.22 o
   1  13   0    16119.85    16961.76    146.39 o
   3  13   0    13980.45    14911.71     91.02 o
   5  13   0    12440.84    11952.78    105.12 o
   7  13   0       22.16      332.65     91.65 o
   9  13   0     8102.98     7734.91    163.98 o
   0  14   0     6355.77     6959.82    214.66 o
   2  14   0    16368.74    19432.99    129.52 o
   4  14   0     5277.75     5913.27    171.94 o
   6  14   0    11411.82    11567.84    102.43 o
   8  14   0     3979.71     4207.10    109.04 o
  10  14   0    11267.89    10285.43    396.75 o
   1  15   0     8108.33     8585.71     98.64 o
   3  15   0     5145.21     5324.34     78.56 o
   5  15   0     4426.56     5029.76     76.65 o
   7  15   0    10793.06    10411.49     93.72 o
   9  15   0     1428.07     1658.37    151.02 o
   0  16   0     4778.66     5387.15    126.61 o
   2  16   0     2861.66     3672.99    103.28 o
   4  16   0     5094.13     5431.97     73.14 o
   6  16   0     1372.46     2609.27    217.80 o
   8  16   0    10480.69    10512.04    162.85 o
   1  17   0    10023.81     9937.40    105.85 o
   3  17   0       44.93      292.63     62.34 o
   5  17   0     6533.39     6954.57    101.06 o
   7  17   0      703.72     1030.50     79.05 o
   0  18   0     3360.93     4966.77    125.86 o
   2  18   0     1720.29     2217.41     62.27 o
   4  18   0      384.85     1793.43    130.95 o
   6  18   0     1160.84     1016.39     75.40 o
   1  19   0     7090.71     7032.80     69.07 o
   3  19   0    16340.94    16136.32    102.66 o
   5  19   0      705.48      906.95     72.14 o
   7  19   0     7325.15     7279.90    142.33 o
   0  20   0      518.94      611.13     96.88 o
   2  20   0      352.63     1151.56     87.25 o
   4  20   0      943.84     1293.69     77.41 o
   6  20   0     1899.95     2472.58    144.20 o
   1  21   0     5465.88     5643.28     92.18 o
   3  21   0     5098.90     5244.80     94.60 o
   0  22   0     2420.83     1891.16    136.64 o
   2  22   0      322.93      922.88     77.61 o
   2   0   1     6954.22     6845.33     90.63 o
   4   0   1     8715.82    10782.12    289.44 o
   6   0   1     1906.59     2906.03    267.84 o
   8   0   1      856.20     5323.03   1335.09 o
  -9   1   1    35184.76    35886.44   1698.48 o
  -7   1   1    50330.74    48627.94    570.45 o
  -5   1   1    36563.84    34280.24    459.31 o
  -3   1   1    86037.23    90183.17   1208.21 o
   3   1   1    80931.98    84209.95   1196.23 o
   5   1   1    40284.83    38864.08    468.52 o
   7   1   1    48903.11    46271.72    561.05 o
   9   1   1    36543.48    36837.79   2038.83 o
  -8   2   1     5792.77     6672.65    236.62 o
  -6   2   1     3003.84     5067.69    553.01 o
  -4   2   1    15194.70    15687.17    159.43 o
  -2   2   1     3705.14     3637.80     69.72 o
   2   2   1     3815.18     3533.00    117.69 o
   4   2   1    14580.48    14949.77    266.09 o
   6   2   1     3282.50     6262.07   1065.15 o
   8   2   1     5895.18     6911.57    224.33 o
  -9   3   1    35912.81    34529.89    605.06 o
  -7   3   1    45695.16    43008.33    781.64 o
  -5   3   1    83029.32    81128.48    766.40 o
  -3   3   1    62222.29    60410.32   1150.14 o
  -1   3   1    54466.16    57997.79    320.67 o
   1   3   1    50214.45    54412.50    831.07 o
   3   3   1    65626.27    67239.72    396.93 o
   5   3   1    80839.66    79027.70    893.13 o
   7   3   1    48282.59    47335.02    631.65 o
   9   3   1    33376.06    31803.36    847.24 o
  -8   4   1    14603.77    15313.49    691.28 o
  -6   4   1    33789.05    35007.40    465.44 o
  -4   4   1    21879.46    22755.11    243.78 o
  -2   4   1    73730.20    81285.33    582.53 o
   0   4   1    53268.77    49732.75    425.26 o
   2   4   1    74318.09    82245.41   1225.18 o
   4   4   1    21813.24    24068.78    360.13 o
   6   4   1    33947.50    35958.58    429.81 o
   8   4   1    14975.34    16860.34    793.36 o
  -9   5   1    16024.54    15709.60    187.14 o
  -7   5   1    61652.51    62311.92    460.56 o
  -5   5   1    74822.48    74303.73    422.41 o
  -3   5   1    74862.29    74826.89    443.85 o
  -1   5   1    59324.95    60355.31    455.81 o
   1   5   1    63076.41    64360.89    547.91 o
   3   5   1    69848.91    70813.71    974.74 o
   5   5   1    75919.19    76604.16    473.65 o
   7   5   1    58601.37    58784.27    547.48 o
   9   5   1    16562.86    16614.10    338.17 o
 -10   6   1     5798.19     6824.18    310.62 o
  -8   6   1    27779.37    29566.49    485.84 o
  -6   6   1    16060.00    18283.29    585.37 o
  -4   6   1    66919.61    67379.57    322.45 o
  -2   6   1    43615.88    44894.15    316.66 o
   0   6   1   144554.45   157092.83   1325.16 o
   2   6   1    44838.10    46667.21    573.69 o
   4   6   1    67343.55    68981.48    558.17 o
   6   6   1    16061.18    20830.41   1572.71 o
   8   6   1    26824.00    29166.07    253.37 o
  10   6   1     5559.84     5486.50    425.09 o
  12   6   1    10603.56    11586.12    401.85 o
 -11   7   1    15778.45    17622.34    398.27 o
  -9   7   1    34690.70    34308.59    297.26 o
  -7   7   1    34262.58    34079.75    295.93 o
  -5   7   1    87502.44    87644.30    329.73 o
  -3   7   1    27928.63    26436.32    312.32 o
  -1   7   1    65371.45    65067.80    431.86 o
   1   7   1    63426.10    63399.63    647.81 o
   3   7   1    29234.43    27926.23    279.71 o
   5   7   1    85192.96    85772.95    416.07 o
   7   7   1    34897.15    34255.92    289.91 o
   9   7   1    33557.04    33387.50    484.17 o
  11   7   1    15636.50    16997.35    409.75 o
 -10   8   1    23317.82    23567.12    442.32 o
  -8   8   1     3901.07     5479.52    268.56 o
  -6   8   1    79235.61    80959.35    515.54 o
  -4   8   1    12016.26    12393.62    115.53 o
  -2   8   1   107603.84   109740.39    610.66 o
   0   8   1    19167.93    19763.09    159.68 o
   2   8   1   110711.86   113300.47    985.39 o
   4   8   1    11633.59    13129.59    321.64 o
   6   8   1    79096.80    81600.23    592.78 o
   8   8   1     3956.08     6212.67    452.47 o
  10   8   1    23175.16    23259.14    426.09 o
 -11   9   1    22379.93    24738.52    456.09 o
  -9   9   1    11124.60    11383.29    167.95 o
  -7   9   1    50112.83    49799.54    418.06 o
  -5   9   1    35191.80    35375.84    249.74 o
  -3   9   1    44295.51    42545.82    202.93 o
  -1   9   1    58057.05    57249.38    391.23 o
   1   9   1    58904.00    58004.00    403.31 o
   3   9   1    42755.96    41367.96    318.30 o
   5   9   1    34973.53    34508.02    247.93 o
   7   9   1    48051.42    47510.13    335.76 o
   9   9   1    11095.92    11618.49    272.94 o
  11   9   1    20747.79    22526.93    459.99 o
 -10  10   1     5388.96     5305.73    192.09 o
  -8  10   1    43068.78    43849.15    467.85 o
  -6  10   1    20240.19    20223.46    259.71 o
  -4  10   1   114721.27   115077.15    754.96 o
  -2  10   1    31009.50    32064.75    149.98 o
   0  10   1   188141.45   194209.81   1288.46 o
   2  10   1    30229.04    31552.42    223.54 o
   4  10   1   114435.48   116533.81    911.79 o
   6  10   1    19500.57    20419.56    191.32 o
   8  10   1    43401.65    44440.80    523.90 o
  10  10   1     5377.13     5356.73    216.08 o
 -11  11   1    11821.21    12514.06    753.65 o
  -9  11   1    19259.72    19473.50    243.79 o
  -7  11   1    16343.11    16400.05    164.66 o
  -5  11   1    32577.84    32021.67    205.29 o
  -3  11   1    42537.57    40894.97    340.98 o
  -1  11   1    56381.81    57035.50    274.65 o
   1  11   1    54766.69    55872.71    362.02 o
   3  11   1    43682.36    42026.35    182.01 o
   5  11   1    28608.55    28839.41    193.19 o
   7  11   1    16303.20    16273.97    118.14 o
   9  11   1    17100.96    17842.21    270.14 o
  11  11   1    11551.42    11988.60    539.51 o
 -10  12   1    25249.64    26818.44    488.62 o
  -8  12   1     7734.21     7914.98    112.49 o
  -6  12   1    70674.20    70866.02    430.50 o
  -4  12   1    12701.91    13072.31     85.05 o
  -2  12   1   102672.70   104834.93    406.85 o
   0  12   1    17087.66    18308.20    143.85 o
   2  12   1   101032.52   103197.73    462.95 o
   4  12   1    12436.17    13119.45    176.26 o
   6  12   1    69787.47    70687.55    505.31 o
   8  12   1     7998.20     8244.75    128.26 o
  10  12   1    24893.52    26086.88    579.50 o
  -9  13   1    14177.59    14698.60    226.05 o
  -7  13   1    11544.39    11508.24    115.97 o
  -5  13   1    28909.07    29096.53    159.19 o
  -3  13   1    22007.90    21226.86     99.21 o
  -1  13   1    45684.87    45718.47    253.56 o
   1  13   1    46634.00    45424.66    328.80 o
   3  13   1    21012.93    20532.20    109.80 o
   5  13   1    29447.59    29439.40    197.98 o
   7  13   1    10458.38    10720.61    113.37 o
   9  13   1    14069.50    14791.13    269.97 o
 -10  14   1     2612.29     3019.24    200.29 o
  -8  14   1    40069.20    40049.67    386.12 o
  -6  14   1     5957.99     6267.33    123.11 o
  -4  14   1    63711.16    63479.11    267.61 o
  -2  14   1     7897.95     8173.84     85.95 o
   0  14   1    70882.27    72058.84    274.30 o
   2  14   1     7495.52     7693.34     79.54 o
   4  14   1    62762.95    62329.02    362.82 o
   6  14   1     6018.61     6258.35     84.94 o
   8  14   1    40171.95    39926.79    294.71 o
  10  14   1     2631.46     2900.42    181.49 o
  -9  15   1    17526.82    18062.48    259.85 o
  -7  15   1    11637.51    12083.17    115.23 o
  -5  15   1    30064.91    29229.71    301.12 o
  -3  15   1    20012.63    20559.81    114.96 o
  -1  15   1    30253.57    30304.63    149.10 o
   1  15   1    30856.31    31455.77    139.58 o
   3  15   1    19416.13    19453.41    102.56 o
   5  15   1    29532.27    29398.82    141.72 o
   7  15   1    11436.17    11972.50    107.90 o
   9  15   1    16717.18    17574.03    295.60 o
  -8  16   1     1332.40     1641.82    117.88 o
  -6  16   1    35727.12    36254.96    168.09 o
  -4  16   1     1388.43     2362.51    105.10 o
  -2  16   1    53593.81    53923.25    227.78 o
   0  16   1     6150.74     7009.45     99.73 o
   2  16   1    54047.39    54701.52    225.35 o
   4  16   1     1331.21     2042.09     60.74 o
   6  16   1    35392.88    35513.95    210.64 o
   8  16   1     1270.28     1576.56    108.64 o
  -7  17   1    12390.13    12595.82    117.28 o
  -5  17   1    16371.55    16987.50     99.93 o
  -3  17   1     8276.83     8435.34     62.03 o
  -1  17   1    18646.76    19114.53    107.80 o
   1  17   1    19455.62    19756.41     82.59 o
   3  17   1     7671.72     7856.65     61.77 o
   5  17   1    16363.33    16852.69     94.40 o
   7  17   1    12484.13    12733.80     92.18 o
  -6  18   1      220.37     1546.79    198.90 o
  -4  18   1    25510.20    26643.69    124.20 o
  -2  18   1     1797.41     2967.20    125.10 o
   0  18   1    34243.73    35026.96    145.02 o
   2  18   1     1844.60     2578.18     64.15 o
   4  18   1    25923.32    26620.64    164.55 o
   6  18   1      226.84      768.78     75.68 o
  -7  19   1    15788.43    15951.58    137.09 o
  -5  19   1     9679.06     9606.33     76.97 o
  -3  19   1    18021.76    18751.14     96.37 o
  -1  19   1     7765.46     8599.42     71.45 o
   1  19   1     7757.98     8638.63     67.47 o
   3  19   1    18098.39    18707.52     84.28 o
   5  19   1     9365.11     9330.06     80.95 o
   7  19   1    16139.98    16127.11    197.06 o
  -6  20   1    12816.57    13483.48    170.63 o
  -4  20   1      720.61     3082.43    267.51 o
  -2  20   1    15854.12    16810.53     91.08 o
   0  20   1       10.04     1379.43    105.17 o
   2  20   1    15621.69    16271.47     92.85 o
   4  20   1      659.69     2024.77     86.20 o
   6  20   1    12709.41    12875.59    169.38 o
  -3  21   1    16318.23    16660.89    107.24 o
  -1  21   1    10067.69    11498.75    105.95 o
   1  21   1     9678.48    10898.72    105.15 o
   3  21   1    16504.63    16686.50    114.55 o
  -2  22   1     1735.39     4243.77    217.30 o
   0  22   1     5720.89     6222.47    119.21 o
   2  22   1     1780.45     3877.82    155.14 o
   2   0   2     1021.62     1292.21     48.37 o
   4   0   2   100714.13   101043.89   1064.71 o
   6   0   2     2395.23     2179.03     57.96 o
   8   0   2    12350.76    11961.42    208.03 o
  10   0   2     3894.96     3824.72    390.53 o
  -9   1   2     6049.35     6429.17    347.64 o
  -7   1   2     4971.64     5494.79    100.70 o
  -5   1   2      248.15     1133.65     54.39 o
  -3   1   2     4136.74     4977.70     68.80 o
  -1   1   2     1847.26     2653.25     51.57 o
   1   1   2     1845.71     2614.96     62.21 o
   3   1   2     4142.83     4874.97     55.54 o
   5   1   2      187.64     1220.25     52.89 o
   7   1   2     5016.92     5220.90    110.35 o
   9   1   2     5949.01     6777.81    194.69 o
 -10   2   2     9448.80     9026.32    246.59 o
  -8   2   2     3722.64     3828.87    111.64 o
  -6   2   2    30314.54    29334.73    553.31 o
  -4   2   2     9288.91     7906.88     97.72 o
  -2   2   2    31316.67    28536.62    239.92 o
   0   2   2    25423.07    26360.58    283.25 o
   2   2   2    31324.06    27393.01    555.51 o
   4   2   2     9821.59     8155.40    130.49 o
   6   2   2    30383.86    29272.34    411.55 o
   8   2   2     4647.33     4776.66    101.48 o
  10   2   2     9391.25     8419.87    419.25 o
 -11   3   2      702.79     1242.16    327.74 o
  -9   3   2     7533.74     7440.47    245.25 o
  -7   3   2     1403.87     2481.64     91.28 o
  -5   3   2     2092.36     2578.24     88.74 o
  -3   3   2    14242.16    16659.31    171.33 o
  -1   3   2     5464.39     7468.75     59.75 o
   1   3   2     5353.44     7424.09    120.68 o
   3   3   2    14152.48    16674.87    127.43 o
   5   3   2     1814.07     2466.98     97.87 o
   7   3   2     1429.94     2685.38    129.20 o
   9   3   2     7237.42     7773.85    195.75 o
 -10   4   2     4489.37     4356.50    438.31 o
  -8   4   2    11364.33    10770.39    238.43 o
  -6   4   2    13951.39    14681.84    186.70 o
  -4   4   2    10435.21     8906.65    154.38 o
  -2   4   2     1556.41     2903.37     69.78 o
   0   4   2    23696.39    21987.25    224.03 o
   2   4   2     2962.88     4583.02    100.23 o
   4   4   2    10455.35     8992.18     92.34 o
   6   4   2    14436.09    15061.36    212.65 o
   8   4   2    11438.55    10631.03    168.01 o
  -9   5   2     2481.98     2535.41    131.26 o
  -7   5   2    17313.29    17507.60    167.59 o
  -5   5   2      164.79      823.48     74.94 o
  -3   5   2    25911.74    26945.30    179.14 o
  -1   5   2     3024.64     3679.02     78.02 o
   1   5   2     3121.01     3634.13     91.82 o
   3   5   2    26146.38    27012.50    472.71 o
   5   5   2      191.01     1231.30    162.04 o
   7   5   2    17354.88    17733.62    308.77 o
   9   5   2     2364.16     2565.04    153.21 o
 -12   6   2     5420.98     5474.74    369.23 o
 -10   6   2      619.86      635.32    269.70 o
  -8   6   2    10386.56    11250.84    167.05 o
  -6   6   2     3414.61     3642.30    102.70 o
  -4   6   2    29473.08    30470.86    178.84 o
  -2   6   2    47330.23    50800.84    300.85 o
   0   6   2    45717.99    45599.77    462.88 o
   2   6   2    47315.83    50904.34    783.02 o
   4   6   2    29546.02    30590.37    260.75 o
   6   6   2     3307.26     3749.32    100.67 o
   8   6   2    10952.46    11959.74    146.05 o
  10   6   2      324.59       92.26    304.19 o
  -9   7   2     3607.11     4298.26    239.55 o
  -7   7   2     3118.12     3512.72     89.58 o
  -5   7   2     6863.32     6519.46     92.15 o
  -3   7   2     2170.11     2190.57     59.63 o
  -1   7   2    20282.56    21215.20    226.76 o
   1   7   2    20370.94    21353.43    266.42 o
   3   7   2     2266.80     2503.70     68.28 o
   5   7   2     6728.95     6858.64    146.39 o
   7   7   2     3154.37     3873.85    147.65 o
   9   7   2     3727.09     4497.92    146.03 o
  11   7   2      119.04      222.65    367.14 o
 -10   8   2     9972.92    11518.82    234.65 o
  -8   8   2      896.73     1271.00    127.90 o
  -6   8   2    33332.54    34669.10    204.81 o
  -4   8   2     3783.09     4074.38     55.26 o
  -2   8   2    38872.18    37922.28    202.80 o
   0   8   2     2132.57     3196.71     52.99 o
   2   8   2    40873.23    40241.03    458.42 o
   4   8   2     2761.30     3062.08     67.22 o
   6   8   2    34413.95    36868.67    213.66 o
   8   8   2      821.73     1395.85    106.34 o
  10   8   2    10076.54    11452.00    433.38 o
  -9   9   2     1822.93     2106.29    149.21 o
  -7   9   2     9472.20     9632.49    127.34 o
  -5   9   2     7477.74     7928.18    109.12 o
  -3   9   2    15794.17    14702.29     67.62 o
  -1   9   2     4262.71     3998.01     56.49 o
   1   9   2     4114.71     3879.66     55.65 o
   3   9   2    15771.35    14852.32    124.08 o
   5   9   2     7295.69     8069.20    237.82 o
   7   9   2     9520.46     9884.13    168.95 o
   9   9   2     1676.59     1837.87    138.85 o
  11   9   2     3177.69     4115.54    402.06 o
 -10  10   2     2917.01     2976.76    171.40 o
  -8  10   2    34886.74    37173.13    257.03 o
  -6  10   2     3683.22     3754.60     83.95 o
  -4  10   2    34354.21    34641.66    178.03 o
  -2  10   2     6425.58     7506.09     62.21 o
   0  10   2    27084.92    26044.08    214.63 o
   2  10   2     7490.40     8592.94     76.56 o
   4  10   2    32704.68    33678.83    270.08 o
   6  10   2     3586.63     3892.68    103.81 o
   8  10   2    33718.58    35977.38    236.89 o
  10  10   2     3027.44     2683.79    177.14 o
 -11  11   2     2251.60     2044.76    253.78 o
  -9  11   2     4213.41     4375.75    135.64 o
  -7  11   2     4582.97     4708.81    105.52 o
  -5  11   2     8126.94     7468.26    108.73 o
  -3  11   2     7099.89     7957.20     69.98 o
  -1  11   2     8273.88     8152.78     94.00 o
   1  11   2     8075.16     8164.37     82.77 o
   3  11   2     7272.87     8224.70     68.37 o
   5  11   2     8320.58     7962.61    100.79 o
   7  11   2     4926.99     5145.28    108.21 o
   9  11   2     4574.79     4762.82    131.12 o
  11  11   2     2393.47     2192.31    316.68 o
 -10  12   2    16437.27    17290.25    262.25 o
  -8  12   2    15468.02    15363.21    187.68 o
  -6  12   2    32336.95    33288.72    210.31 o
  -4  12   2    17319.02    17399.97    145.44 o
  -2  12   2    83853.51    82912.91    585.01 o
   0  12   2    19232.56    19864.38    145.38 o
   2  12   2    85009.76    85031.47    483.84 o
   4  12   2    16991.74    17417.39    138.29 o
   6  12   2    31896.56    33162.96    163.95 o
   8  12   2    16139.20    15979.83    236.33 o
  10  12   2    15755.92    15954.81    449.48 o
  -9  13   2     7049.75     7484.33    165.50 o
  -7  13   2     8943.51     8693.35    110.47 o
  -5  13   2    16760.14    17157.27    104.90 o
  -3  13   2     6666.53     6492.84     77.45 o
  -1  13   2    19029.00    18721.51    118.46 o
   1  13   2    19023.25    18705.26    103.29 o
   3  13   2     6770.49     6536.02     73.87 o
   5  13   2    17013.26    17243.85    136.10 o
   7  13   2     8800.02     8658.25     99.18 o
   9  13   2     6972.22     7765.21    145.10 o
 -10  14   2    17570.55    17377.67    355.37 o
  -8  14   2    36894.97    39632.18    398.44 o
  -6  14   2    27125.90    26236.69    216.53 o
  -4  14   2    72730.21    73978.07    348.87 o
  -2  14   2    33368.62    33936.05    180.43 o
   0  14   2    82515.83    82390.08    315.38 o
   2  14   2    33176.07    33612.39    151.31 o
   4  14   2    73161.63    73927.79    357.39 o
   6  14   2    26718.45    25634.69    147.50 o
   8  14   2    38038.66    40744.11    249.34 o
  10  14   2    16927.97    16699.36    416.35 o
  -9  15   2     1167.85     1283.98    168.54 o
  -7  15   2     4820.64     4902.94     78.60 o
  -5  15   2     7580.60     6939.25     78.67 o
  -3  15   2    15192.68    15479.17     97.31 o
  -1  15   2    14885.65    14021.32     94.08 o
   1  15   2    14727.94    13723.61     93.52 o
   3  15   2    14520.49    14603.60     86.53 o
   5  15   2     7457.05     6851.40     78.84 o
   7  15   2     4612.46     5051.22     97.64 o
   9  15   2     1117.73     1420.05    127.47 o
  -8  16   2    32618.77    32455.90    308.04 o
  -6  16   2    43621.39    44832.92    210.79 o
  -4  16   2    47871.18    48240.45    263.35 o
  -2  16   2    45189.03    47048.08    187.12 o
   0  16   2    72465.30    73540.34    272.93 o
   2  16   2    45681.56    47432.58    182.72 o
   4  16   2    47625.52    48319.94    171.47 o
   6  16   2    43092.76    44342.87    312.58 o
   8  16   2    33570.76    33414.21    340.15 o
  -7  17   2     1726.40     1889.36     86.35 o
  -5  17   2    12883.28    13611.59     81.58 o
  -3  17   2    10350.05    10171.55     65.49 o
  -1  17   2     6749.02     7142.23     70.98 o
   1  17   2     6944.07     7191.42     73.95 o
   3  17   2    10811.41    10437.34     71.03 o
   5  17   2    12996.43    13796.68    118.33 o
   7  17   2     1887.73     2073.38     85.26 o
  -6  18   2    44990.30    44379.43    282.50 o
  -4  18   2    45991.02    47456.38    151.66 o
  -2  18   2    66993.29    67726.63    215.55 o
   0  18   2    60822.78    61575.98    204.80 o
   2  18   2    67181.83    67483.75    241.83 o
   4  18   2    45290.56    46607.68    256.97 o
   6  18   2    45826.89    45107.83    274.34 o
  -5  19   2     3501.91     3826.22     77.30 o
  -3  19   2     5888.58     6417.37     77.82 o
  -1  19   2     5584.51     5659.17     67.00 o
   1  19   2     5412.55     5475.20     64.38 o
   3  19   2     5932.72     6513.07     83.74 o
   5  19   2     3382.30     3622.40     78.61 o
  -6  20   2    34670.80    37004.48    218.51 o
  -4  20   2    65559.53    66272.30    329.61 o
  -2  20   2    41372.92    41993.64    205.74 o
   0  20   2    53358.95    56271.32    166.08 o
   2  20   2    41685.66    42418.37    148.20 o
   4  20   2    63770.47    64330.44    322.26 o
   6  20   2    34555.80    36708.46    196.31 o
  -3  21   2     2592.25     3184.13     73.93 o
  -1  21   2     7239.28     7581.35    124.01 o
   1  21   2     7350.00     7792.40    114.63 o
   3  21   2     2520.30     3227.44    126.19 o
  -2  22   2    56796.32    59356.77    283.14 o
   0  22   2    30204.38    30692.37    142.74 o
   2  22   2    57506.82    59957.79    266.09 o
   2   0   3    20300.59    22071.68    407.91 o
   4   0   3     4845.09     4345.25     81.95 o
   6   0   3     1027.02     1015.13     59.16 o
   8   0   3     1672.77     2297.24    154.90 o
  10   0   3      133.17      389.85    313.22 o
  -9   1   3    34342.35    32870.65    791.51 o
  -7   1   3    29210.86    27938.46    345.92 o
  -5   1   3    52857.71    51564.71    738.98 o
  -3   1   3    19671.21    19765.73    345.13 o
  -1   1   3    70186.54    73874.61   1093.10 o
   1   1   3    66095.94    68334.84    816.16 o
   3   1   3    24102.61    23413.60    333.52 o
   5   1   3    53210.96    51135.23    727.84 o
   7   1   3    32845.02    31575.31    547.24 o
   9   1   3    33765.53    33338.76    816.70 o
 -10   2   3      262.37     1165.83    213.62 o
  -8   2   3     7297.88     7105.48    140.17 o
  -6   2   3     6011.20     6325.39    170.99 o
  -4   2   3    10570.96    10561.37    266.82 o
  -2   2   3    80233.27    86225.52   2059.38 o
   0   2   3     4638.46     6199.67     63.75 o
   2   2   3    80353.69    83239.79   2322.12 o
   4   2   3    11075.03     9891.07    270.24 o
   6   2   3     6037.82     6905.87    304.34 o
   8   2   3     7634.91     7792.93    199.14 o
  10   2   3      269.79      577.71    309.64 o
 -11   3   3    14067.39    14384.04    360.04 o
  -9   3   3    24785.77    23870.36    421.18 o
  -7   3   3    28856.20    28886.47    608.32 o
  -5   3   3    47519.36    48296.10    668.87 o
  -3   3   3   103338.30   105511.87    482.45 o
  -1   3   3    59375.56    60750.20    392.12 o
   1   3   3    63088.02    63922.70    529.32 o
   3   3   3   100917.77   102158.32    612.85 o
   5   3   3    49747.15    48583.28    679.66 o
   7   3   3    28272.04    27814.93    518.16 o
   9   3   3    27296.68    27597.15    928.53 o
 -12   4   3     1508.61     2240.60    362.84 o
 -10   4   3     5884.73     6180.96    385.21 o
  -8   4   3     4937.90     4905.93    258.13 o
  -6   4   3    25946.77    27307.19    340.91 o
  -4   4   3     6371.37     6552.90     80.33 o
  -2   4   3    52326.21    53115.81    358.21 o
   0   4   3    12047.50    16666.66    191.41 o
   2   4   3    53663.48    53535.59    585.75 o
   4   4   3     6185.90     6465.65    124.65 o
   6   4   3    25958.70    26291.11    430.55 o
   8   4   3     4768.28     4689.80    235.84 o
  10   4   3     6329.63     6088.17    520.94 o
 -11   5   3    21737.63    21820.40    420.63 o
  -9   5   3    10515.15    10258.65    215.56 o
  -7   5   3    50606.00    49830.43    459.94 o
  -5   5   3    12749.71    11825.37    112.93 o
  -3   5   3    98436.10   102083.61    598.18 o
  -1   5   3    44334.02    46343.30    416.56 o
   1   5   3    38141.42    39536.93    562.48 o
   3   5   3   100948.31   103944.77   1219.40 o
   5   5   3    10218.04     9585.92    138.25 o
   7   5   3    51678.82    50405.64    516.88 o
   9   5   3    10123.13    10142.57    174.77 o
 -12   6   3     9533.56     9429.48    397.19 o
 -10   6   3     5082.40     5282.24    353.54 o
  -8   6   3    31695.48    31471.08    407.09 o
  -6   6   3     9578.55     9496.06    100.55 o
  -4   6   3    73885.09    76718.15    422.94 o
  -2   6   3    27014.01    26962.05    147.75 o
   0   6   3    71517.51    74501.55    661.67 o
   2   6   3    27222.78    27174.57    293.08 o
   4   6   3    73163.92    77108.59    656.80 o
   6   6   3     9458.74     9491.91    136.87 o
   8   6   3    31728.93    31597.54    320.59 o
  10   6   3     4940.89     5940.69    225.75 o
  -9   7   3    30538.11    31352.20    435.34 o
  -7   7   3    20675.62    20456.86    214.76 o
  -5   7   3    26144.66    25462.42    120.48 o
  -3   7   3    61544.63    59262.64    161.62 o
  -1   7   3    71310.93    70087.48    518.05 o
   1   7   3    74619.40    75936.55    716.34 o
   3   7   3    59177.91    57704.02    579.30 o
   5   7   3    28286.70    28050.61    216.97 o
   7   7   3    20515.53    20272.11    133.38 o
   9   7   3    32934.52    33725.57    326.44 o
 -10   8   3    40835.44    40709.81    331.61 o
  -8   8   3    23729.88    24221.82    186.13 o
  -6   8   3    56149.73    55516.69    354.33 o
  -4   8   3    31696.21    32248.34    182.12 o
  -2   8   3   105450.05   107715.38    536.14 o
   0   8   3    35979.42    37516.71    248.33 o
   2   8   3   105685.17   108791.82    792.64 o
   4   8   3    32285.51    33553.40    276.42 o
   6   8   3    57614.75    58594.98    407.42 o
   8   8   3    23988.92    24390.40    444.04 o
  10   8   3    41127.97    43104.04    756.17 o
  -9   9   3    20215.77    20890.55    390.92 o
  -7   9   3    22055.94    21703.24    246.61 o
  -5   9   3    46306.49    44472.32    283.49 o
  -3   9   3    27414.04    26842.60    143.00 o
  -1   9   3    58331.30    59944.41    317.60 o
   1   9   3    56646.21    58068.57    467.48 o
   3   9   3    29956.26    28502.00    471.26 o
   5   9   3    44130.82    43396.98    335.27 o
   7   9   3    23658.64    23343.61    137.04 o
   9   9   3    20068.37    21063.00    314.23 o
  11   9   3    20162.22    20316.37    474.62 o
 -10  10   3     7933.07     7833.22    196.76 o
  -8  10   3    55527.00    55998.63    573.58 o
  -6  10   3     8931.94     8915.09     85.27 o
  -4  10   3   102973.07   102701.95    444.24 o
  -2  10   3    12064.69    11940.76     93.22 o
   0  10   3   117001.87   116994.20    591.37 o
   2  10   3    12011.69    11841.85     69.65 o
   4  10   3   102243.69   102268.57    646.81 o
   6  10   3     8951.63     8855.19    123.42 o
   8  10   3    55383.68    55757.90    619.15 o
  10  10   3     7891.60     7924.48    260.46 o
 -11  11   3    13271.19    12214.57    355.45 o
  -9  11   3    24768.38    24190.69    394.85 o
  -7  11   3    11724.37    11815.10    151.87 o
  -5  11   3    46883.41    45641.07    271.31 o
  -3  11   3    17478.81    16786.60    101.26 o
  -1  11   3    47794.58    46076.78    246.10 o
   1  11   3    51409.04    49763.55    240.41 o
   3  11   3    17349.20    16667.47    141.77 o
   5  11   3    47717.89    46447.17    291.05 o
   7  11   3    11731.28    11881.18    177.02 o
   9  11   3    25897.51    25529.15    295.04 o
  11  11   3    13608.57    13596.22    472.24 o
 -10  12   3    26533.47    26721.49    316.14 o
  -8  12   3     7543.15     7841.13    134.27 o
  -6  12   3    43136.82    43180.29    301.15 o
  -4  12   3    12593.16    12033.33     80.67 o
  -2  12   3   112897.55   110958.93    443.83 o
   0  12   3    11124.28    10377.61     74.70 o
   2  12   3   113301.42   110554.88    554.52 o
   4  12   3    12748.34    12144.17    117.79 o
   6  12   3    43086.40    43515.89    217.22 o
   8  12   3     7680.10     7929.19    111.48 o
  10  12   3    26950.14    27097.34    354.22 o
  -9  13   3    10958.01    11326.12    285.56 o
  -7  13   3    20135.87    19846.20    173.91 o
  -5  13   3    36537.11    35619.43    186.06 o
  -3  13   3    32889.52    31789.80    158.84 o
  -1  13   3    40086.62    38537.16    143.68 o
   1  13   3    38774.85    37410.64    224.02 o
   3  13   3    34438.39    33113.96    208.11 o
   5  13   3    35895.42    35072.52    221.94 o
   7  13   3    22101.02    21606.18    113.08 o
   9  13   3    11527.31    12125.81    210.70 o
  -8  14   3    30596.14    31266.29    425.27 o
  -6  14   3     3740.37     3961.68     85.89 o
  -4  14   3    66982.27    66812.35    337.98 o
  -2  14   3    10056.44    10348.52     87.39 o
   0  14   3    82189.78    84083.57    271.95 o
   2  14   3    10219.27    10686.95     85.22 o
   4  14   3    67383.23    66771.74    353.95 o
   6  14   3     3714.24     3994.62     88.23 o
   8  14   3    31084.06    32215.21    236.00 o
  -9  15   3    11695.47    11673.13    286.77 o
  -7  15   3    21437.23    21562.03    178.33 o
  -5  15   3    15018.69    15134.63    186.96 o
  -3  15   3    27263.59    26994.00    114.91 o
  -1  15   3    20895.72    20655.41    104.34 o
   1  15   3    22672.09    22635.75    100.16 o
   3  15   3    27263.21    26594.61    128.24 o
   5  15   3    16095.05    15999.37    151.81 o
   7  15   3    22334.63    22843.25    138.63 o
   9  15   3    12617.90    12763.95    224.99 o
  -8  16   3     1099.06     1200.89    137.23 o
  -6  16   3    33747.67    33825.99    241.75 o
  -4  16   3     3288.11     3802.40     63.38 o
  -2  16   3    82141.71    78596.43    307.69 o
   0  16   3      218.21     1332.30     91.49 o
   2  16   3    82114.56    79086.25    321.29 o
   4  16   3     3188.81     4018.58    139.86 o
   6  16   3    34275.10    34822.82    156.94 o
   8  16   3     1010.14     1388.85    127.93 o
  -7  17   3    21058.46    20249.38    146.92 o
  -5  17   3    11860.58    12406.01     73.54 o
  -3  17   3    23872.24    23776.43     89.40 o
  -1  17   3    27669.86    28364.77    113.14 o
   1  17   3    28868.03    29358.16    104.60 o
   3  17   3    24015.76    23687.23     89.21 o
   5  17   3    12274.37    12902.84    164.51 o
   7  17   3    22324.13    21154.96    196.77 o
  -6  18   3      870.76     1413.11     69.05 o
  -4  18   3    24389.16    24456.99    171.40 o
  -2  18   3       63.74     1089.86     94.80 o
   0  18   3    26634.68    27648.02    174.59 o
   2  18   3       68.13     1385.51    145.65 o
   4  18   3    24357.54    24839.21    170.91 o
   6  18   3      907.59     2230.21    232.14 o
  -5  19   3    16320.61    16718.02    101.32 o
  -3  19   3    21591.70    21520.02    112.67 o
  -1  19   3    21091.83    21545.89    130.00 o
   1  19   3    20955.65    21075.19    105.89 o
   3  19   3    21320.26    20893.38    100.53 o
   5  19   3    15594.71    15570.70    112.52 o
  -4  20   3      205.28     1960.48    165.72 o
  -2  20   3    11994.47    12586.46    121.04 o
   0  20   3      799.91     2269.23    167.42 o
   2  20   3    12249.60    13073.89    130.60 o
   4  20   3      214.60     2750.75    318.18 o
  -3  21   3     9659.79    10411.66     90.76 o
  -1  21   3    12723.90    13614.41    121.16 o
   1  21   3    13769.29    14516.66    107.32 o
   3  21   3     9382.16    10015.49    114.06 o
  -2  22   3     2735.61     4743.88    185.31 o
   0  22   3     7308.82     7693.44    123.25 o
   2  22   3     2800.00     5476.08    326.81 o
   0   0   4   462137.41   422393.03   8632.46 o
   2   0   4   136433.30   139181.39   2123.91 o
   4   0   4   380607.19   366746.59   3415.56 o
   6   0   4    77371.97    79846.55    945.33 o
   8   0   4   228766.34   223821.28   4968.12 o
  10   0   4    40090.67    40899.82   1548.38 o
 -11   1   4     1546.24     1294.53    489.18 o
  -9   1   4     2596.23     2514.64    198.85 o
  -7   1   4     8176.55     8070.32    117.42 o
  -5   1   4       68.13      367.11     75.20 o
  -3   1   4     2883.55     4337.78     73.90 o
  -1   1   4     5727.76     6921.82    102.74 o
   1   1   4     5753.44     6966.65     69.90 o
   3   1   4     3037.19     4130.94    109.67 o
   5   1   4       66.43      336.20     77.37 o
   7   1   4     8252.62     8398.23     93.50 o
   9   1   4     2737.91     2796.00    145.69 o
  11   1   4     1435.82     1501.40    479.28 o
 -10   2   4   132080.47   129275.88   5273.67 o
  -8   2   4    86393.72    84416.81    816.95 o
  -6   2   4   360893.28   359599.66   4881.13 o
  -4   2   4   144169.34   156374.13   1687.68 o
  -2   2   4   831451.25   877393.69   7294.26 o
   0   2   4   105966.48   115833.54   1591.26 o
   2   2   4   830938.31   852573.88   9492.79 o
   4   2   4   142816.59   141451.05   3240.70 o
   6   2   4   365438.66   359925.13   6803.31 o
   8   2   4    86683.42    86454.18   1323.13 o
  10   2   4   131448.31   137867.52   5472.09 o
 -11   3   4     1928.82     1689.57    330.83 o
  -9   3   4     7888.09     7143.16    271.50 o
  -7   3   4      848.52      865.17     82.44 o
  -5   3   4     7640.49     7554.99    127.46 o
  -3   3   4     7127.49     8067.13    174.89 o
  -1   3   4    29844.75    33301.14    312.00 o
   1   3   4    30020.50    33481.07    292.11 o
   3   3   4     7161.16     8034.76    118.19 o
   5   3   4     7591.50     7592.30    137.43 o
   7   3   4      866.41      984.97     88.84 o
   9   3   4     8165.65     8446.00    190.08 o
 -12   4   4    74499.44    72826.09    644.96 o
 -10   4   4    43426.38    41341.25   1224.76 o
  -8   4   4   179504.28   177179.55   1557.48 o
  -6   4   4    62159.06    65403.84    597.97 o
  -4   4   4   566133.00   586082.13   1968.68 o
  -2   4   4   109431.87   120945.48    464.29 o
   0   4   4   818740.44   872911.06   6738.99 o
   2   4   4   113719.13   122321.87   1175.80 o
   4   4   4   564152.94   580007.75   3369.97 o
   6   4   4    65286.81    65102.20   1230.69 o
   8   4   4   179396.25   182256.50   2413.31 o
  10   4   4    43454.66    44012.57   1968.16 o
 -11   5   4     1535.39     1728.42    351.55 o
  -9   5   4      157.12      158.05    184.75 o
  -7   5   4     3419.57     3195.47     94.90 o
  -5   5   4     8030.93     8883.23    107.53 o
  -3   5   4    17288.96    17883.84    100.83 o
  -1   5   4     5784.13     6747.67     88.91 o
   1   5   4     6279.42     7378.69    103.59 o
   3   5   4    17475.66    17815.45    223.87 o
   5   5   4     8215.04     9226.74     86.50 o
   7   5   4     3559.31     3404.87     96.49 o
   9   5   4      157.93      240.48    130.78 o
 -12   6   4    16786.83    15352.50    434.55 o
 -10   6   4    90358.52    89914.58    860.32 o
  -8   6   4    30935.97    31854.04    262.96 o
  -6   6   4   132482.31   134743.52    793.46 o
  -4   6   4    73647.86    77594.92    308.25 o
  -2   6   4   241162.16   247016.02   1033.44 o
   0   6   4   148929.78   164855.27   1580.49 o
   2   6   4   242357.75   245820.95   2666.18 o
   4   6   4    74941.24    79988.00    991.95 o
   6   6   4   132928.08   135911.30    960.28 o
   8   6   4    32002.09    33693.57    314.82 o
  10   6   4    89306.63    97164.18   2000.46 o
 -11   7   4      966.01      444.71    354.47 o
  -9   7   4     5513.55     5475.34    146.16 o
  -7   7   4     1409.09     1396.71    105.13 o
  -5   7   4     9115.91     8716.57     80.12 o
  -3   7   4     3904.81     4003.23     71.51 o
  -1   7   4    13703.03    14517.82    157.76 o
   1   7   4    13749.04    14782.83    165.72 o
   3   7   4     3967.96     4267.09     77.09 o
   5   7   4     9331.05     8974.25    133.59 o
   7   7   4     1228.73     1311.84    102.07 o
   9   7   4     5266.00     5444.97    134.04 o
 -10   8   4    22998.04    21102.00    277.54 o
  -8   8   4   107443.03   109799.44   1006.07 o
  -6   8   4    25474.81    24610.19    228.08 o
  -4   8   4   198160.16   206321.14    686.95 o
  -2   8   4    53073.77    55419.31    285.96 o
   0   8   4   340780.09   358908.56   2263.01 o
   2   8   4    54472.94    57165.38    473.78 o
   4   8   4   194796.80   201897.02   1774.79 o
   6   8   4    25897.05    25680.60    225.26 o
   8   8   4   107939.60   110594.88   1422.84 o
  10   8   4    22795.31    22681.70    473.33 o
  -9   9   4     2790.68     2788.04    117.86 o
  -7   9   4    10410.53    10341.87    124.62 o
  -5   9   4     5072.11     5104.68     68.27 o
  -3   9   4    14420.00    14301.09     66.99 o
  -1   9   4    13269.99    14178.12    120.91 o
   1   9   4    13286.74    13993.39    108.83 o
   3   9   4    14123.85    14022.34    113.36 o
   5   9   4     4903.26     5070.60    119.39 o
   7   9   4    10232.83    10239.42    114.24 o
   9   9   4     2844.55     3049.48    122.03 o
  11   9   4     1215.75     1344.98    348.41 o
 -10  10   4    37049.62    34860.56    239.02 o
  -8  10   4    23702.56    22869.28    206.48 o
  -6  10   4    77521.34    78085.76    504.41 o
  -4  10   4    21113.29    22119.83    110.34 o
  -2  10   4   151702.20   158983.72    510.65 o
   0  10   4    13059.26    14229.95    117.29 o
   2  10   4   153868.36   160991.52   1145.25 o
   4  10   4    21807.64    22900.93    384.99 o
   6  10   4    77297.63    78730.60    559.00 o
   8  10   4    23820.38    23241.75    282.38 o
  10  10   4    37160.64    36635.58    703.12 o
 -11  11   4     2562.26     2144.20    347.02 o
  -9  11   4     4865.35     4552.03    193.17 o
  -7  11   4     7839.49     7335.82    111.97 o
  -5  11   4     4480.91     4400.41     76.94 o
  -3  11   4    23347.10    23427.13    102.31 o
  -1  11   4    16696.55    16947.93    119.32 o
   1  11   4    16752.30    17078.39    137.05 o
   3  11   4    23335.70    23391.98    127.01 o
   5  11   4     4360.47     4336.02    100.45 o
   7  11   4     7621.51     7416.68    137.85 o
   9  11   4     4800.63     4586.75    141.30 o
  11  11   4     2453.77     2336.19    313.04 o
 -10  12   4     5069.05     4187.91    169.94 o
  -8  12   4    35404.96    36062.08    224.73 o
  -6  12   4    10326.06     9590.62     98.99 o
  -4  12   4    49184.62    51410.36    215.29 o
  -2  12   4    10335.31    10494.90     80.40 o
   0  12   4    16388.55    17846.17    110.36 o
   2  12   4    10836.08    10857.02    102.07 o
   4  12   4    48791.14    50986.72    274.66 o
   6  12   4     9857.12     9354.04    208.18 o
   8  12   4    36282.63    36726.88    304.07 o
  10  12   4     4448.09     3778.24    171.07 o
  -9  13   4     2944.25     2710.77    158.01 o
  -7  13   4     1642.14     1718.77     91.38 o
  -5  13   4    11342.29    10703.81     87.78 o
  -3  13   4     2666.11     2893.76     70.69 o
  -1  13   4     7285.59     7123.69     75.78 o
   1  13   4     7279.18     6948.86     95.26 o
   3  13   4     2744.13     2896.55     69.82 o
   5  13   4    11157.73    10466.20    112.98 o
   7  13   4     1701.05     1858.20     99.40 o
   9  13   4     3108.52     3022.29    124.04 o
  -8  14   4     3321.23     2961.54    130.27 o
  -6  14   4    16410.46    16486.69    218.75 o
  -4  14   4     6155.72     5935.50     75.70 o
  -2  14   4    19824.34    20673.45     97.82 o
   0  14   4     1394.92     1691.02     75.61 o
   2  14   4    19597.50    20595.60    105.75 o
   4  14   4     5777.28     5678.61     83.18 o
   6  14   4    16803.58    17548.66    129.47 o
   8  14   4     3498.66     3585.66    198.79 o
  -9  15   4      975.91      732.32    154.09 o
  -7  15   4     9612.82     9328.56    100.07 o
  -5  15   4     5219.22     5176.53     78.18 o
  -3  15   4    15366.52    15492.48     92.67 o
  -1  15   4     8652.45     8437.05     83.35 o
   1  15   4     8603.56     8522.02     91.12 o
   3  15   4    15787.45    15681.89     91.09 o
   5  15   4     5105.21     5259.80     75.45 o
   7  15   4     9605.63     9703.77    142.96 o
   9  15   4      972.61     1169.78    119.73 o
  -8  16   4     5220.20     4572.22    216.00 o
  -6  16   4     1081.88     1250.25     66.83 o
  -4  16   4     5415.40     5684.03     61.23 o
  -2  16   4      896.19     1649.64     91.47 o
   0  16   4    12069.22    12896.28     91.40 o
   2  16   4     1588.32     2399.91     93.56 o
   4  16   4     5146.03     5375.55     68.76 o
   6  16   4     1451.62     2013.25    123.07 o
   8  16   4     5517.99     5118.43    143.50 o
  -7  17   4     2006.66     1988.13     88.74 o
  -5  17   4     7617.06     7388.38     67.57 o
  -3  17   4     5976.81     5889.70     60.28 o
  -1  17   4    10132.65    10368.07     87.37 o
   1  17   4     9807.69     9690.37     75.66 o
   3  17   4     5721.92     5594.91     68.95 o
   5  17   4     7564.00     7184.24     78.33 o
   7  17   4     1947.71     2099.02    141.26 o
  -6  18   4      583.13      538.63     75.96 o
  -4  18   4     1363.98     1322.57     64.73 o
  -2  18   4     1684.88     1880.24     62.13 o
   0  18   4     3814.37     3606.45    114.18 o
   2  18   4     1417.67     1489.88     66.31 o
   4  18   4      948.52     1048.62     79.30 o
   6  18   4      540.43      486.81     85.77 o
  -5  19   4     3323.66     3018.49     71.98 o
  -3  19   4     4902.59     5098.84     73.38 o
  -1  19   4     6792.29     6439.76     79.22 o
   1  19   4     6992.40     6601.31     67.87 o
   3  19   4     5048.67     5067.60     72.04 o
   5  19   4     3515.87     3070.95     82.42 o
  -4  20   4      516.59      368.06     73.48 o
  -2  20   4      159.45      426.30     71.95 o
   0  20   4      460.68      330.93     73.16 o
   2  20   4      149.98      410.76     78.56 o
   4  20   4      403.82      393.71     84.88 o
  -3  21   4     3100.98     2853.16     84.23 o
  -1  21   4     3619.01     3311.22    102.84 o
   1  21   4     3638.53     3314.80     80.47 o
   3  21   4     3004.81     2482.11     86.94 o
  -2  22   4      666.95      864.16     84.50 o
   0  22   4      227.10      363.53     87.30 o
   2  22   4      768.73      877.14     88.74 o
   2   0   5      185.57      251.05     63.41 o
   4   0   5     4550.81     5099.90     88.98 o
   6   0   5     3216.97     3468.80     86.10 o
   8   0   5     2695.31     2848.09    140.97 o
  10   0   5       90.88       16.95    207.75 o
 -11   1   5    26044.70    27053.45   1638.54 o
  -9   1   5    34924.21    32837.54    657.48 o
  -7   1   5   101897.87    96169.40    920.64 o
  -5   1   5    53143.27    49686.82    517.58 o
  -3   1   5   213941.48   212629.23   2916.81 o
  -1   1   5    67594.77    64803.07   1056.49 o
   1   1   5    71269.77    66810.38    710.96 o
   3   1   5   207947.94   197645.23   2597.15 o
   5   1   5    56094.10    52415.88    646.57 o
   7   1   5    99666.41    94197.39   1497.02 o
   9   1   5    36217.67    35629.29    664.21 o
  11   1   5    24668.12    25017.88   1470.55 o
 -10   2   5     1653.13     1670.17    237.87 o
  -8   2   5     2409.53     2655.01    105.52 o
  -6   2   5     8953.36     8607.07    145.45 o
  -4   2   5    22326.59    22566.66    185.49 o
  -2   2   5    15370.03    15007.44    230.90 o
   0   2   5    46013.79    52927.70    662.16 o
   2   2   5    15596.65    14918.64    163.77 o
   4   2   5    22958.71    22383.05    328.59 o
   6   2   5     9078.82     9242.65    106.44 o
   8   2   5     2205.96     2504.03    114.78 o
  10   2   5     1676.31     1671.88    234.47 o
 -11   3   5    23623.36    24029.86    992.42 o
  -9   3   5    44072.79    42096.21    494.83 o
  -7   3   5    40414.09    38140.84    435.08 o
  -5   3   5    76494.27    74712.15    488.99 o
  -3   3   5    95849.60    92877.33    625.56 o
  -1   3   5    69385.27    65939.76    535.58 o
   1   3   5    64546.88    60187.75   1053.73 o
   3   3   5    97789.52    94035.23    551.14 o
   5   3   5    73193.86    68462.14   1209.30 o
   7   3   5    42159.48    39516.95    527.17 o
   9   3   5    43167.65    43210.38    889.73 o
  11   3   5    23382.70    22619.80   1603.62 o
 -12   4   5     2582.79     2589.82    380.73 o
 -10   4   5    10760.83    10000.09    385.93 o
  -8   4   5     1865.79     2434.12    105.84 o
  -6   4   5    23653.32    23600.83    132.62 o
  -4   4   5      202.78      335.14     73.89 o
  -2   4   5    60602.38    60251.19    440.43 o
   0   4   5     9466.84     9662.22     98.30 o
   2   4   5    58066.52    56104.00    418.64 o
   4   4   5      270.86      268.56     77.15 o
   6   4   5    23432.70    22751.65    452.96 o
   8   4   5     1826.48     2540.85    178.53 o
  10   4   5    10589.06    10835.03    419.20 o
 -11   5   5    23124.66    23292.70    665.96 o
  -9   5   5    41197.69    40177.64    772.38 o
  -7   5   5    36909.52    35457.86    214.05 o
  -5   5   5    87195.09    85856.48    344.68 o
  -3   5   5    94098.81    91413.60    331.15 o
  -1   5   5   149672.81   152233.72    605.86 o
   1   5   5   146686.08   147936.33   1420.29 o
   3   5   5    93957.45    91408.74    733.98 o
   5   5   5    87520.92    86786.14    704.79 o
   7   5   5    32334.13    29941.08    545.26 o
   9   5   5    42359.53    43112.06    796.80 o
  11   5   5    21389.49    23274.79    699.12 o
 -12   6   5     7947.68     7496.09    401.28 o
 -10   6   5     3348.27     3059.48    287.15 o
  -8   6   5    25386.38    25328.74    175.91 o
  -6   6   5     7727.64     7466.97     94.35 o
  -4   6   5    88351.46    90579.00    554.27 o
  -2   6   5    29545.84    29162.01    116.75 o
   0   6   5   170105.41   178024.61   1463.67 o
   2   6   5    28262.23    28313.59    319.59 o
   4   6   5    86833.55    89192.93    924.34 o
   6   6   5     7593.35     7087.72    137.63 o
   8   6   5    25244.40    26028.83    353.08 o
  10   6   5     3468.70     3330.03    333.98 o
 -11   7   5    11758.78    12195.50    567.15 o
  -9   7   5    50396.33    48445.62    326.66 o
  -7   7   5    12133.79    11945.27    158.90 o
  -5   7   5    73657.86    68378.00    878.36 o
  -3   7   5    32903.65    32903.16    191.18 o
  -1   7   5    96662.28    96751.02    560.60 o
   1   7   5    93396.88    94701.86    647.17 o
   3   7   5    33432.92    31816.71    510.11 o
   5   7   5    68927.88    66215.85    630.36 o
   7   7   5    12719.61    12483.78    119.47 o
   9   7   5    48875.04    49352.45    832.59 o
  11   7   5    11607.24    13427.06    374.01 o
 -10   8   5    22369.51    23167.26    347.06 o
  -8   8   5     7457.98     7644.01    126.66 o
  -6   8   5    71471.65    70377.53    487.82 o
  -4   8   5    31615.61    31852.85    250.18 o
  -2   8   5    96534.48    96075.84    471.93 o
   0   8   5    45281.68    46819.04    248.31 o
   2   8   5    95955.44    95976.84    855.01 o
   4   8   5    31929.29    32470.95    204.43 o
   6   8   5    71324.06    72453.66    597.55 o
   8   8   5     7573.11     7736.04    163.01 o
  10   8   5    22900.42    25370.84    223.34 o
 -11   9   5    16472.83    15874.60    384.78 o
  -9   9   5    27339.11    26088.01    208.52 o
  -7   9   5    39064.86    37919.45    251.33 o
  -5   9   5    21542.47    20594.04    140.88 o
  -3   9   5    53697.32    52601.12    194.02 o
  -1   9   5    51659.26    50896.39    332.22 o
   1   9   5    53907.86    52700.83    310.54 o
   3   9   5    51397.90    50799.07    320.03 o
   5   9   5    23284.63    22322.00    197.04 o
   7   9   5    36438.46    35465.63    408.73 o
   9   9   5    27396.81    27229.95    351.30 o
  11   9   5    15337.82    15747.25    588.60 o
 -10  10   5     6945.00     7027.88    177.13 o
  -8  10   5    37780.02    37300.68    263.73 o
  -6  10   5     9066.01     9578.50    139.66 o
  -4  10   5    81041.66    81036.02    227.46 o
  -2  10   5    14232.81    14152.84     74.06 o
   0  10   5   114374.09   116872.90    638.88 o
   2  10   5    14228.88    14165.53     76.32 o
   4  10   5    81141.48    81448.80    596.55 o
   6  10   5     8877.96     9398.21    115.02 o
   8  10   5    36910.88    37169.35    376.02 o
  10  10   5     6896.37     7470.81    147.76 o
  -9  11   5    22605.50    22022.43    183.17 o
  -7  11   5    42011.93    41949.30    347.86 o
  -5  11   5    36204.21    34133.89    139.11 o
  -3  11   5    65746.48    65038.33    176.21 o
  -1  11   5    25502.26    25247.29    113.04 o
   1  11   5    25877.37    26254.43    158.81 o
   3  11   5    65158.08    63818.54    319.64 o
   5  11   5    34563.90    32922.88    240.51 o
   7  11   5    41322.84    41161.27    475.21 o
   9  11   5    20884.93    21061.12    323.71 o
 -10  12   5    22306.69    21677.38    271.28 o
  -8  12   5     4161.65     4168.26    167.89 o
  -6  12   5    74710.63    74047.01    442.77 o
  -4  12   5    11374.07    10791.17     78.63 o
  -2  12   5   108829.53   107541.43    283.97 o
   0  12   5    16069.29    15408.54    118.72 o
   2  12   5   108891.61   107233.09    537.53 o
   4  12   5    11914.78    11565.20    108.73 o
   6  12   5    75069.30    73588.23    263.48 o
   8  12   5     4012.16     4120.83    163.95 o
  10  12   5    21591.73    22235.52    429.73 o
  -9  13   5     8454.97     8234.23    148.24 o
  -7  13   5    25648.02    24729.24    279.22 o
  -5  13   5    17064.83    17255.94     96.07 o
  -3  13   5    31480.90    30550.56    162.71 o
  -1  13   5     5916.66     6825.77     79.63 o
   1  13   5     5653.18     6089.31     82.09 o
   3  13   5    31044.20    30387.43    149.68 o
   5  13   5    16791.35    16939.97    129.90 o
   7  13   5    24936.68    24300.92    268.57 o
   9  13   5     8396.31     8658.47    178.33 o
  -8  14   5    37849.33    38984.64    405.65 o
  -6  14   5     5729.57     5493.28     90.48 o
  -4  14   5    58637.70    58117.64    270.86 o
  -2  14   5     7017.97     7628.44     84.09 o
   0  14   5    58641.41    57254.30    195.09 o
   2  14   5     7118.30     7632.80     87.27 o
   4  14   5    59245.62    58340.82    254.60 o
   6  14   5     5771.71     5612.98     79.41 o
   8  14   5    37540.23    39647.27    460.67 o
  -9  15   5     9112.89     8845.04    224.70 o
  -7  15   5    10354.92     9675.45    118.82 o
  -5  15   5    16519.15    16601.89    111.67 o
  -3  15   5    14264.58    13690.46     94.06 o
  -1  15   5    19077.00    18704.21    129.35 o
   1  15   5    18509.77    18394.97    126.71 o
   3  15   5    15230.79    14368.65     80.54 o
   5  15   5    15598.65    15868.89    105.23 o
   7  15   5    10845.62    10326.28    149.39 o
   9  15   5     8440.76     8715.32    253.57 o
  -8  16   5     1418.71     1242.55    147.82 o
  -6  16   5    30223.47    29556.47    187.43 o
  -4  16   5     1241.38     1377.64     63.45 o
  -2  16   5    36945.86    37337.63    156.36 o
   0  16   5     8386.77     8190.96     63.46 o
   2  16   5    36828.85    37303.71    158.04 o
   4  16   5     1221.62     1297.62     69.82 o
   6  16   5    29450.41    28637.65    183.57 o
   8  16   5     1405.00     1354.47    144.12 o
  -7  17   5     6762.75     6539.97    147.90 o
  -5  17   5    15018.47    15387.68     87.77 o
  -3  17   5    11403.91    10798.29     89.04 o
  -1  17   5    23843.34    23636.25    107.58 o
   1  17   5    24431.74    23712.09    137.40 o
   3  17   5    10958.86    10569.70     75.50 o
   5  17   5    14814.27    14728.79    107.93 o
   7  17   5     6516.63     6385.02    128.69 o
  -6  18   5      118.97      384.76     78.22 o
  -4  18   5    26898.07    26470.54    131.35 o
  -2  18   5      466.27      898.94     66.16 o
   0  18   5    26244.29    26034.09    132.67 o
   2  18   5      444.54      855.60     69.04 o
   4  18   5    26516.06    25849.61    162.53 o
   6  18   5      101.57      189.32     89.36 o
  -5  19   5     8016.08     8224.62     74.73 o
  -3  19   5     7188.59     7840.10     70.24 o
  -1  19   5    14150.73    13972.23    109.31 o
   1  19   5    14308.58    14567.65    100.90 o
   3  19   5     6700.96     6969.14     74.58 o
   5  19   5     8199.59     8426.77     94.00 o
  -4  20   5      991.88     1773.63    108.78 o
  -2  20   5    13861.99    14102.32    109.14 o
   0  20   5     2156.98     2639.64     70.32 o
   2  20   5    13473.23    13399.35    109.36 o
   4  20   5     1039.20     1370.59     90.66 o
  -3  21   5     7002.65     7206.39     97.85 o
  -1  21   5     6440.47     6239.93     93.34 o
   1  21   5     6672.67     6206.67     79.95 o
   3  21   5     7247.92     7421.52    115.89 o
   0  22   5     6642.56     6586.80    130.92 o
   0   0   6    70421.69    58513.59   1245.13 o
   2   0   6     1113.91     2845.24     67.83 o
   4   0   6    10068.13     8307.28    171.12 o
   6   0   6     5868.59     5930.14     92.96 o
   8   0   6     5136.58     4747.05    118.41 o
  10   0   6     4481.23     4831.84    196.22 o
 -11   1   6     6734.08     7030.67    296.47 o
  -9   1   6      732.91      993.12    196.97 o
  -7   1   6     3022.13     3627.89     96.65 o
  -5   1   6     3395.42     3834.16     82.40 o
  -3   1   6    23870.95    24967.81    264.17 o
  -1   1   6       24.02      513.41     88.41 o
   1   1   6       19.36      424.47     88.00 o
   3   1   6    23870.58    23905.16    319.32 o
   5   1   6     3367.16     3785.85     73.35 o
   7   1   6     3176.91     3708.15     94.43 o
   9   1   6      758.29     1003.74    158.31 o
  11   1   6     6849.82     7196.58    579.21 o
 -10   2   6     2805.79     2647.61    239.61 o
  -8   2   6     6430.33     5941.38    162.20 o
  -6   2   6    21605.96    20184.80    162.90 o
  -4   2   6    12279.97    11253.60    145.20 o
  -2   2   6    91146.71    89596.55    905.00 o
   0   2   6     4040.26     3220.04     91.46 o
   2   2   6    91111.61    89628.67   1062.49 o
   4   2   6    11285.32     9854.21    142.15 o
   6   2   6    21571.70    20003.62    384.97 o
   8   2   6     6294.14     5958.93    114.58 o
  10   2   6     2727.78     2747.65    236.93 o
 -11   3   6     4278.28     3860.48    274.12 o
  -9   3   6     6739.28     6604.57    166.05 o
  -7   3   6     1766.89     1619.90    103.15 o
  -5   3   6    20689.42    20545.06    193.15 o
  -3   3   6      140.63      780.45     70.95 o
  -1   3   6     3213.14     3753.93     95.13 o
   1   3   6     3174.45     3641.67     84.12 o
   3   3   6      170.05      709.12     70.37 o
   5   3   6    20515.65    19789.82    370.30 o
   7   3   6     1781.48     1681.07     94.47 o
   9   3   6     6623.71     6741.63    207.41 o
  11   3   6     4249.28     4336.10    512.50 o
 -12   4   6       51.68       95.97    400.56 o
 -10   4   6     5296.18     5541.41    253.78 o
  -8   4   6     3228.70     3047.71    118.90 o
  -6   4   6     2633.49     2421.76     91.83 o
  -4   4   6    13344.01    11550.86     96.95 o
  -2   4   6    55550.23    55796.29    613.54 o
   0   4   6    89605.30    91176.73    927.20 o
   2   4   6    57437.66    56753.33    484.47 o
   4   4   6    13307.91    11536.73    163.91 o
   6   4   6     3274.73     3128.64     69.81 o
   8   4   6     3046.69     3002.70    119.97 o
  10   4   6     5111.99     5575.49    263.49 o
 -11   5   6     4468.15     4674.46    490.84 o
  -9   5   6     1414.81     1297.11    164.55 o
  -7   5   6     7224.22     7090.62    116.62 o
  -5   5   6      289.76      861.89     83.37 o
  -3   5   6     6659.41     6940.89     76.32 o
  -1   5   6    34268.42    37991.70    364.63 o
   1   5   6    33571.27    35949.88    473.36 o
   3   5   6     6073.57     6286.40     74.70 o
   5   5   6      215.32      920.74     80.54 o
   7   5   6     6991.54     6985.12    163.53 o
   9   5   6     1395.42     1481.33    180.32 o
  11   5   6     4404.15     4849.21    437.39 o
 -10   6   6     2186.03     1817.97    186.35 o
  -8   6   6    13290.71    13356.14    139.04 o
  -6   6   6    11234.25    11173.76    111.43 o
  -4   6   6    16391.29    16149.30    122.47 o
  -2   6   6      611.65     1167.02     64.85 o
   0   6   6    19939.18    16853.95    238.76 o
   2   6   6      445.53      857.83     65.77 o
   4   6   6    16986.84    16428.08     99.61 o
   6   6   6    10888.52    11000.58    163.57 o
   8   6   6    13611.70    14177.54    204.06 o
  10   6   6     1883.77     1804.80    246.93 o
 -11   7   6     1053.58      806.72    296.58 o
  -9   7   6     9448.00     9153.12    192.67 o
  -7   7   6     5545.50     5371.60    108.19 o
  -5   7   6     4178.37     3740.05     70.60 o
  -3   7   6    11540.30    11926.63     76.59 o
  -1   7   6      404.45      339.85     54.03 o
   1   7   6      542.01      371.33     58.92 o
   3   7   6    11506.89    11898.39    120.39 o
   5   7   6     4500.87     4204.53     80.67 o
   7   7   6     5656.63     5814.36    116.48 o
   9   7   6     9730.58     9744.75    216.10 o
  11   7   6     1138.17     1152.43    317.57 o
 -10   8   6    12554.30    11995.23    177.78 o
  -8   8   6     1901.92     2043.58    136.20 o
  -6   8   6     4556.52     4609.32     83.95 o
  -4   8   6      603.15      808.25     57.93 o
  -2   8   6    24395.23    22572.44    122.17 o
   0   8   6     1607.41     2109.71     54.21 o
   2   8   6    25489.59    23880.46     95.16 o
   4   8   6      351.45      547.62     75.42 o
   6   8   6     5889.76     6347.83     90.79 o
   8   8   6     1812.36     1915.79    142.73 o
  10   8   6    12223.43    12858.60    170.88 o
 -11   9   6     6876.80     6685.27    500.31 o
  -9   9   6     9209.29     8582.14    134.66 o
  -7   9   6     6706.55     6673.54    126.54 o
  -5   9   6     9944.43     9583.33     94.45 o
  -3   9   6    24663.70    25360.63     83.47 o
  -1   9   6    18881.59    19882.44    122.43 o
   1   9   6    18457.86    19196.69    169.60 o
   3   9   6    24868.46    24484.85    465.18 o
   5   9   6    10050.80     9794.58     91.98 o
   7   9   6     6651.34     6839.92    116.66 o
   9   9   6     9431.29     9271.42    168.57 o
  11   9   6     7040.93     7516.84    268.92 o
 -10  10   6     7160.80     6670.20    141.78 o
  -8  10   6    26877.82    27554.18    214.80 o
  -6  10   6     5924.66     5970.80     99.77 o
  -4  10   6    61737.04    61756.49    269.39 o
  -2  10   6     1083.36     1293.59     63.71 o
   0  10   6    96358.75    96104.92    419.68 o
   2  10   6     1268.81     1477.75     72.95 o
   4  10   6    62051.73    62186.83    307.79 o
   6  10   6     6136.81     6208.55    105.29 o
   8  10   6    26033.17    27166.82    317.41 o
  10  10   6     6990.17     6984.48    227.48 o
  -9  11   6     1969.44     2048.83    145.51 o
  -7  11   6     6952.33     6972.80    119.52 o
  -5  11   6     8740.08     7828.17     96.09 o
  -3  11   6    12748.68    11896.65     77.86 o
  -1  11   6    17537.24    15754.96     85.71 o
   1  11   6    17489.11    15807.29     84.90 o
   3  11   6    12783.66    11890.42    109.69 o
   5  11   6     8892.63     8263.66    102.84 o
   7  11   6     6824.46     7013.84    111.97 o
   9  11   6     1787.32     1982.50    141.83 o
 -10  12   6    21583.80    22427.71    403.05 o
  -8  12   6     7998.61     7506.10    129.56 o
  -6  12   6    47528.89    48031.62    294.43 o
  -4  12   6    31841.70    31581.51    139.65 o
  -2  12   6    38270.69    37498.81    110.99 o
   0  12   6    11561.58    11434.32     86.68 o
   2  12   6    37755.88    36608.02    154.28 o
   4  12   6    31812.71    31502.27    227.69 o
   6  12   6    47038.25    47652.46    310.88 o
   8  12   6     8281.58     8032.89    263.10 o
  10  12   6    21213.64    23026.33    490.68 o
  -9  13   6     6022.06     5791.54    174.96 o
  -7  13   6     3384.34     3202.77    142.45 o
  -5  13   6     4356.10     4331.20     77.10 o
  -3  13   6    11606.08    11055.61     85.49 o
  -1  13   6    10201.80    10036.55     89.49 o
   1  13   6     9851.21     9666.69     83.39 o
   3  13   6    11864.80    11276.99     95.48 o
   5  13   6     4566.45     4742.21     83.08 o
   7  13   6     3568.54     3434.92    102.49 o
   9  13   6     5947.74     6088.59    162.12 o
  -8  14   6    29246.73    30038.98    258.22 o
  -6  14   6    28374.72    28339.82    231.70 o
  -4  14   6    44080.37    44508.72    173.90 o
  -2  14   6    36095.33    35275.49    130.39 o
   0  14   6    30673.37    30372.55    122.05 o
   2  14   6    35518.66    34411.82    124.28 o
   4  14   6    44056.99    43948.78    225.15 o
   6  14   6    28571.53    28656.29    192.49 o
   8  14   6    28925.62    29786.05    335.52 o
  -9  15   6     1291.93     1047.07    176.16 o
  -7  15   6    10011.31    10227.67    174.33 o
  -5  15   6     4479.77     4448.16     68.67 o
  -3  15   6     7506.44     7556.72     78.54 o
  -1  15   6    11897.04    11081.96     81.04 o
   1  15   6    11596.61    11264.23     84.25 o
   3  15   6     7790.12     7684.82     66.76 o
   5  15   6     4404.81     4588.69     77.04 o
   7  15   6     9978.04    10339.36    107.98 o
   9  15   6     1298.20     1184.38    153.53 o
  -8  16   6    36131.14    36913.20    536.31 o
  -6  16   6    37448.79    38240.47    307.25 o
  -4  16   6    42605.55    41960.48    238.70 o
  -2  16   6    79373.09    78058.23    282.85 o
   0  16   6    55244.84    55566.96    185.19 o
   2  16   6    79359.34    78474.25    373.74 o
   4  16   6    41987.76    41648.06    206.16 o
   6  16   6    36416.39    36959.53    272.97 o
   8  16   6    35532.65    35952.55    360.31 o
  -7  17   6     1269.27     1169.29    127.11 o
  -5  17   6    14320.98    14391.73    105.32 o
  -3  17   6     7181.22     6434.39     69.35 o
  -1  17   6    18202.76    17161.64     86.70 o
   1  17   6    18223.94    17097.86     96.78 o
   3  17   6     7085.92     6454.28     72.58 o
   5  17   6    14142.13    13984.30     99.47 o
   7  17   6     1267.81     1302.13     99.40 o
  -6  18   6    30103.66    30888.69    201.21 o
  -4  18   6    43088.20    43284.29    218.50 o
  -2  18   6    57269.73    56412.82    192.20 o
   0  18   6    62325.84    61657.15    206.82 o
   2  18   6    56599.05    55866.41    231.61 o
   4  18   6    43386.15    43547.12    211.31 o
   6  18   6    30130.10    30447.09    287.60 o
  -5  19   6     1443.26     1685.34     71.22 o
  -3  19   6     8821.74     8918.25     71.19 o
  -1  19   6     3568.98     3701.08     68.67 o
   1  19   6     3796.35     3942.82     72.22 o
   3  19   6     8731.35     8707.96     76.53 o
   5  19   6     1471.96     1580.61     97.18 o
  -4  20   6    50771.83    52032.28    341.93 o
  -2  20   6    32319.12    32905.61    176.45 o
   0  20   6    72262.71    70303.20    278.52 o
   2  20   6    31692.21    32564.37    148.99 o
   4  20   6    51399.16    51647.16    325.05 o
  -3  21   6     1668.09     1935.94     78.36 o
  -1  21   6     4932.99     5115.32     92.49 o
   1  21   6     4968.88     4974.18     97.71 o
   3  21   6     1582.24     1724.69     86.48 o
   0  22   6    35178.86    36227.46    243.88 o
   2   0   7      168.44      348.28     61.07 o
   4   0   7     8936.50     9106.07    144.14 o
   6   0   7     1248.68     1757.80     89.28 o
   8   0   7       18.10      296.65    132.80 o
  10   0   7      527.74      136.64    195.11 o
 -11   1   7    10954.38    11420.17    253.43 o
  -9   1   7    14484.79    14162.61    308.08 o
  -7   1   7    28896.58    27725.07    366.27 o
  -5   1   7    21827.52    20917.59    225.62 o
  -3   1   7    38504.20    38047.93    476.83 o
  -1   1   7    26990.90    26463.34    280.24 o
   1   1   7    23667.98    22701.61    333.48 o
   3   1   7    39813.38    38859.72    614.79 o
   5   1   7    19713.71    18925.79    275.51 o
   7   1   7    30809.91    29531.71    440.75 o
   9   1   7    12863.56    13170.69    261.50 o
  11   1   7    12899.51    13998.27    527.41 o
 -12   2   7     1143.71      974.90    659.23 o
 -10   2   7     1894.47     1338.13    252.33 o
  -8   2   7     3594.20     3451.43    129.99 o
  -6   2   7      848.12      793.10     81.21 o
  -4   2   7     2896.82     2875.89     72.32 o
  -2   2   7       95.33      144.37     60.33 o
   0   2   7    11951.64    11978.20    234.61 o
   2   2   7       53.54      125.37     66.94 o
   4   2   7     2639.42     2596.61     63.37 o
   6   2   7      952.79      931.65     71.27 o
   8   2   7     3725.14     3834.77    117.40 o
  10   2   7     1912.60     1547.70    244.84 o
  12   2   7     1123.42      812.22    628.52 o
 -11   3   7     6887.98     6554.77    281.36 o
  -9   3   7    15640.21    15265.20    198.83 o
  -7   3   7    13206.10    12031.07    164.40 o
  -5   3   7    24500.82    23569.07    189.56 o
  -3   3   7    42117.37    41062.07    442.50 o
  -1   3   7    37823.07    38014.15    469.07 o
   1   3   7    40580.70    40516.18    381.01 o
   3   3   7    39041.29    36420.85    405.27 o
   5   3   7    26188.31    25315.16    379.05 o
   7   3   7    11032.35    10380.95    234.44 o
   9   3   7    16942.13    16558.01    449.79 o
  11   3   7     7130.30     7294.29    443.92 o
 -12   4   7     1726.85     1711.44    418.08 o
 -10   4   7    15690.15    15149.64    294.72 o
  -8   4   7     7493.25     7202.97    142.23 o
  -6   4   7    27117.65    26910.03    278.92 o
  -4   4   7    18901.01    18925.37    121.06 o
  -2   4   7    17592.49    17489.14     90.26 o
   0   4   7    30664.63    30701.34    257.81 o
   2   4   7    19014.09    18681.55    144.12 o
   4   4   7    18821.62    19180.69    202.60 o
   6   4   7    27037.67    27393.61    400.34 o
   8   4   7     7657.13     7822.62    131.87 o
  10   4   7    15869.18    16144.93    682.56 o
 -11   5   7    13483.88    13662.87    441.22 o
  -9   5   7    14725.39    14404.52    220.40 o
  -7   5   7     8820.23     8526.12    139.89 o
  -5   5   7    33070.34    31421.28    157.10 o
  -3   5   7    35779.28    34415.21    484.60 o
  -1   5   7    44684.32    46049.53    388.04 o
   1   5   7    40997.20    41851.18    244.28 o
   3   5   7    38971.23    37880.63    405.90 o
   5   5   7    31648.07    29993.38    309.24 o
   7   5   7    10572.91    10481.23    182.87 o
   9   5   7    14517.71    14898.27    553.79 o
  11   5   7    15458.87    16499.26   1115.11 o
 -10   6   7     4159.15     3859.77    189.64 o
  -8   6   7    33909.73    33151.61    276.05 o
  -6   6   7    10935.08    10131.74    117.69 o
  -4   6   7    65499.89    66518.59    335.60 o
  -2   6   7    17675.80    18335.72    132.82 o
   0   6   7    92546.09    93868.74    843.89 o
   2   6   7    18341.46    18891.14    120.28 o
   4   6   7    66875.14    66751.06    501.70 o
   6   6   7    10819.14    10034.26    148.87 o
   8   6   7    33896.41    33746.89    472.94 o
  10   6   7     4166.60     3883.10    236.47 o
 -11   7   7     7922.22     7904.92    556.30 o
  -9   7   7    26762.13    25389.47    182.98 o
  -7   7   7    12685.46    12683.77    187.24 o
  -5   7   7    30724.00    29794.75    252.96 o
  -3   7   7    26905.53    26417.99    147.02 o
  -1   7   7    42513.69    41764.39    209.12 o
   1   7   7    43761.21    43247.64    227.49 o
   3   7   7    25290.91    24595.55    130.53 o
   5   7   7    34367.77    33867.04    414.92 o
   7   7   7    11715.09    12069.06    173.84 o
   9   7   7    29433.04    28755.95    438.86 o
  11   7   7     7646.54     8346.15    213.72 o
 -10   8   7    14266.06    13898.95    205.06 o
  -8   8   7     7919.34     7792.96    119.96 o
  -6   8   7    43404.03    41845.83    183.18 o
  -4   8   7     8213.76     8095.52     65.80 o
  -2   8   7   103099.66   102079.11    544.15 o
   0   8   7     4805.37     4419.35     57.66 o
   2   8   7   103535.52   103093.72    529.92 o
   4   8   7     7975.56     7786.23     76.10 o
   6   8   7    43963.56    42754.16    385.70 o
   8   8   7     7964.56     8130.52    193.27 o
  10   8   7    13984.73    14696.85    245.34 o
 -11   9   7    12889.13    11981.03    483.90 o
  -9   9   7    19479.21    19084.13    176.27 o
  -7   9   7    27255.13    26126.76    206.87 o
  -5   9   7     9624.91     9149.72     84.86 o
  -3   9   7    40244.90    39299.64    127.46 o
  -1   9   7    44244.88    42472.90    157.24 o
   1   9   7    40593.02    37778.10    359.72 o
   3   9   7    42699.21    41709.70    224.29 o
   5   9   7     8934.02     8570.67     80.88 o
   7   9   7    28463.20    27389.95    198.93 o
   9   9   7    19680.20    19943.69    173.49 o
  11   9   7    13669.33    14392.10    303.54 o
 -10  10   7     1810.14     1433.01    169.94 o
  -8  10   7    34395.75    34179.92    317.81 o
  -6  10   7    16925.86    16504.33    129.39 o
  -4  10   7    55920.42    55409.76    245.25 o
  -2  10   7    31353.60    30790.55    104.32 o
   0  10   7    60578.52    60070.75    273.46 o
   2  10   7    30953.81    30062.73    131.63 o
   4  10   7    55555.64    53476.25    465.57 o
   6  10   7    16814.98    16401.36    173.18 o
   8  10   7    35014.25    35185.78    402.49 o
  10  10   7     1784.59     1650.64    155.41 o
  -9  11   7    16583.05    16383.92    240.08 o
  -7  11   7    21220.10    20539.09    219.25 o
  -5  11   7    33985.23    32813.26    174.90 o
  -3  11   7    32130.39    31683.11    126.65 o
  -1  11   7    18200.70    17784.79    103.26 o
   1  11   7    19494.32    18867.76     96.47 o
   3  11   7    31516.92    30548.61    209.46 o
   5  11   7    36096.39    34652.96    208.67 o
   7  11   7    21021.07    20219.71    222.64 o
   9  11   7    17823.28    18186.03    310.68 o
 -10  12   7    24263.55    24523.40    246.55 o
  -8  12   7     4666.91     4355.79    144.58 o
  -6  12   7    65639.55    64679.11    399.57 o
  -4  12   7     9615.00     9247.59     80.81 o
  -2  12   7    96964.31    95526.77    245.82 o
   0  12   7    14875.68    14012.76     88.02 o
   2  12   7    97865.70    96686.01    274.85 o
   4  12   7     9349.31     8906.82    168.30 o
   6  12   7    65609.23    64003.91    497.85 o
   8  12   7     4654.93     4515.56    125.86 o
  10  12   7    24855.60    26160.00    646.07 o
  -9  13   7    13716.73    13488.06    168.38 o
  -7  13   7    22737.07    21751.23    252.59 o
  -5  13   7    23822.34    23604.29    145.68 o
  -3  13   7    38940.26    37166.61    174.53 o
  -1  13   7    18698.71    18276.71    104.17 o
   1  13   7    16696.69    16111.10     94.94 o
   3  13   7    39920.64    38219.18    198.54 o
   5  13   7    24015.40    23879.48    194.72 o
   7  13   7    23950.59    22139.06    500.65 o
   9  13   7    14206.62    13915.70    466.03 o
  -8  14   7    23999.97    24369.30    267.32 o
  -6  14   7     3961.78     4013.24    102.27 o
  -4  14   7    56670.87    54670.27    238.82 o
  -2  14   7      520.31      751.85     81.30 o
   0  14   7   101098.81    96616.14    277.06 o
   2  14   7      365.67      481.67     84.51 o
   4  14   7    56005.46    54065.49    351.59 o
   6  14   7     3953.82     4208.07     86.33 o
   8  14   7    24169.13    24284.07    327.09 o
  -7  15   7    18080.00    18111.25    240.84 o
  -5  15   7    26024.00    24839.29    190.19 o
  -3  15   7    21550.02    21115.93    124.10 o
  -1  15   7    31373.42    30905.42    147.57 o
   1  15   7    32572.32    32199.38    144.51 o
   3  15   7    20636.29    20138.52    164.95 o
   5  15   7    26933.76    25809.71    195.03 o
   7  15   7    17501.70    17296.90    177.74 o
  -8  16   7      722.95      706.37    167.37 o
  -6  16   7    24964.59    25274.47    210.18 o
  -4  16   7     1152.69     1172.50     62.37 o
  -2  16   7    30838.30    30441.22    169.51 o
   0  16   7     2151.77     2267.65     61.75 o
   2  16   7    30686.16    30223.37    177.93 o
   4  16   7     1185.46     1309.64     76.48 o
   6  16   7    25401.51    25647.76    150.04 o
   8  16   7      757.03      804.02    125.46 o
  -7  17   7    13870.76    13901.13    148.98 o
  -5  17   7    16359.64    16312.00    154.70 o
  -3  17   7    23739.01    23289.16    107.21 o
  -1  17   7    28764.28    28637.14    115.06 o
   1  17   7    29082.77    28781.29    140.66 o
   3  17   7    24003.49    23374.53     88.60 o
   5  17   7    16915.86    16768.91    180.74 o
   7  17   7    13949.50    13969.55    156.62 o
  -6  18   7      164.05      409.88    101.11 o
  -4  18   7    23198.83    23217.80    130.31 o
  -2  18   7      112.32      498.26     66.19 o
   0  18   7    42124.20    41256.14    165.59 o
   2  18   7      113.50      467.72     66.79 o
   4  18   7    23737.69    23789.21    123.56 o
   6  18   7      159.23      271.90    105.73 o
  -5  19   7    17240.85    17778.09    133.59 o
  -3  19   7    16304.48    16432.78    116.50 o
  -1  19   7    25760.00    25432.59    132.17 o
   1  19   7    24598.20    24323.07    160.53 o
   3  19   7    17196.79    17268.90     91.27 o
   5  19   7    17475.99    17553.93    176.22 o
  -4  20   7      983.24     1693.57    121.00 o
  -2  20   7    14716.46    14222.21    110.55 o
   0  20   7      247.39     1117.06    102.32 o
   2  20   7    14857.57    14423.97    120.72 o
   4  20   7      961.73     1659.46    146.79 o
  -3  21   7    20927.16    21457.28    139.29 o
  -1  21   7    19669.21    19112.89    165.31 o
   1  21   7    19418.97    18984.54    156.27 o
   3  21   7    21157.56    21697.81    167.94 o
   0   0   8   402958.75   374245.13   6694.54 o
   2   0   8   175736.97   178206.45   2400.55 o
   4   0   8   399366.38   386903.81   4950.15 o
   6   0   8    77382.64    76511.59    672.91 o
   8   0   8   249731.81   239765.83   3696.87 o
  10   0   8    33508.36    33865.69   1021.58 o
  12   0   8    79575.45    84737.42   2891.92 o
 -11   1   8     1895.40     1506.57    231.71 o
  -9   1   8     2665.43     2298.16    185.17 o
  -7   1   8     2393.50     2386.33    113.31 o
  -5   1   8     2073.58     2258.17     69.73 o
  -3   1   8      130.57      469.27     60.48 o
  -1   1   8     4573.11     4428.08     84.74 o
   1   1   8     4591.25     4590.09     87.50 o
   3   1   8       88.96      416.98     55.92 o
   5   1   8     2039.77     2250.38     70.17 o
   7   1   8     2538.36     2532.15     94.67 o
   9   1   8     2578.11     2419.70    171.37 o
  11   1   8     2004.00     1681.34    282.41 o
 -12   2   8    29709.02    27427.27   1691.30 o
 -10   2   8   103453.42   102537.70   2420.61 o
  -8   2   8    64442.61    63757.26    868.32 o
  -6   2   8   241606.77   234936.75   1974.30 o
  -4   2   8    86594.41    89144.56    889.19 o
  -2   2   8   432350.13   421614.50   4720.24 o
   0   2   8   109991.37   115221.95   1004.05 o
   2   2   8   433294.59   408852.66   4496.69 o
   4   2   8    87246.51    88053.10   1286.59 o
   6   2   8   242079.77   231068.48   3615.56 o
   8   2   8    64596.48    63518.10   1079.04 o
  10   2   8   103907.73   107300.74   4698.67 o
  12   2   8    30203.24    31145.02    981.09 o
 -11   3   8      296.77      160.48    295.91 o
  -9   3   8    12660.02    11980.80    241.43 o
  -7   3   8       51.22      195.43    135.90 o
  -5   3   8     5795.71     5851.70    123.73 o
  -3   3   8     1566.01     2161.84     64.84 o
  -1   3   8     1498.32     1997.92     53.74 o
   1   3   8     1413.75     1735.09     57.36 o
   3   3   8     1452.44     2051.85     62.87 o
   5   3   8     5664.89     5430.13     91.86 o
   7   3   8       53.71       63.03    105.24 o
   9   3   8    12379.64    11953.80    249.06 o
  11   3   8      322.62      235.05    288.19 o
 -10   4   8    35318.29    34055.59    503.87 o
  -8   4   8   141390.22   139849.02   1041.10 o
  -6   4   8    43825.49    45138.17    358.16 o
  -4   4   8   337045.34   342742.03   1684.15 o
  -2   4   8    56772.44    60608.94    501.50 o
   0   4   8   393372.75   388469.25   3280.43 o
   2   4   8    56357.02    58493.54    561.13 o
   4   4   8   335323.13   339384.69   3186.47 o
   6   4   8    42242.86    43688.83    617.10 o
   8   4   8   139795.38   137313.47   2673.44 o
  10   4   8    35441.61    35123.04    895.76 o
 -11   5   8     3295.62     3078.16    301.07 o
  -9   5   8     2175.65     1945.73    189.00 o
  -7   5   8     1779.92     1720.53    125.64 o
  -5   5   8     6723.36     6550.77    177.75 o
  -3   5   8     6361.99     6762.18     83.17 o
  -1   5   8     5182.38     5668.13     81.06 o
   1   5   8     5565.92     5931.97     63.24 o
   3   5   8     6688.85     6937.73     76.53 o
   5   5   8     6722.22     7010.99    107.89 o
   7   5   8     1776.26     1723.65     97.35 o
   9   5   8     2190.49     1653.35    218.43 o
  11   5   8     3261.22     3403.10    509.57 o
 -10   6   8    77292.02    75544.83    639.10 o
  -8   6   8    33512.54    32714.25    221.79 o
  -6   6   8   185089.81   187535.52   1076.91 o
  -4   6   8    73033.53    75681.13    425.05 o
  -2   6   8   252629.50   256709.50   1661.60 o
   0   6   8    94484.98    95432.51    868.11 o
   2   6   8   253396.47   252759.33   1384.22 o
   4   6   8    75862.60    77563.19    746.62 o
   6   6   8   185268.47   188307.27   2486.84 o
   8   6   8    34646.23    34691.10    421.26 o
  10   6   8    77113.13    79153.58   2174.37 o
 -11   7   8     1637.23     1135.37    316.28 o
  -9   7   8     2817.53     2146.27    141.18 o
  -7   7   8     4381.07     4601.98    126.03 o
  -5   7   8    15588.13    14714.50    110.82 o
  -3   7   8    11076.20    11801.61    128.83 o
  -1   7   8    25741.70    26882.68    138.78 o
   1   7   8    25286.40    26431.66    191.94 o
   3   7   8    11164.09    11578.57     91.73 o
   5   7   8    15589.46    14401.02    155.16 o
   7   7   8     4381.21     4571.54    114.19 o
   9   7   8     3067.92     2562.37    160.26 o
  11   7   8     1676.31     1522.51    242.00 o
 -10   8   8    20401.14    19455.73    226.60 o
  -8   8   8    86672.32    86619.38    741.33 o
  -6   8   8    23257.85    23356.63    167.83 o
  -4   8   8   136170.92   137671.48    659.55 o
  -2   8   8    43633.74    45174.70    234.10 o
   0   8   8   232237.95   239129.88   1045.95 o
   2   8   8    43607.66    44684.50    294.15 o
   4   8   8   136203.72   137706.95   1078.19 o
   6   8   8    25062.32    25392.17    236.05 o
   8   8   8    86214.96    86873.66    542.08 o
  10   8   8    20911.37    21180.50    380.85 o
  -9   9   8     2402.47     2062.99    130.80 o
  -7   9   8    15751.24    15100.39    226.83 o
  -5   9   8     3580.68     3295.02     73.66 o
  -3   9   8     6737.87     6729.16     81.58 o
  -1   9   8     7025.07     6864.99     72.02 o
   1   9   8     7014.33     6776.09     71.64 o
   3   9   8     6521.96     6364.58     78.52 o
   5   9   8     3467.91     3152.63     79.68 o
   7   9   8    15700.92    15355.43    133.54 o
   9   9   8     2014.89     1998.91    147.34 o
 -10  10   8    26324.35    26685.43    234.46 o
  -8  10   8    12210.94    10979.51    138.39 o
  -6  10   8    56318.82    57836.74    316.52 o
  -4  10   8    11199.85    11323.82     79.33 o
  -2  10   8    98497.23    97719.01    360.95 o
   0  10   8    18374.18    18583.61    110.35 o
   2  10   8    98042.09    97043.29    400.68 o
   4  10   8    11236.65    11130.33    102.41 o
   6  10   8    57992.61    59856.93    495.90 o
   8  10   8    11712.00    10858.46    172.32 o
  10  10   8    26483.45    27881.52    423.78 o
  -9  11   8     1527.71     1317.75    145.47 o
  -7  11   8     9607.73     9008.07    131.73 o
  -5  11   8    12421.16    12309.82    126.52 o
  -3  11   8    11119.62    11601.54     81.31 o
  -1  11   8    20581.55    20092.86     92.89 o
   1  11   8    20406.01    19906.96    103.26 o
   3  11   8    11120.03    11728.81     93.46 o
   5  11   8    12273.29    12218.17    123.05 o
   7  11   8     9505.17     8915.13    185.77 o
   9  11   8     1628.99     1668.97    147.11 o
  -8  12   8    22947.76    23010.72    172.76 o
  -6  12   8     7054.95     6778.47     92.89 o
  -4  12   8    61862.01    63065.06    319.43 o
  -2  12   8     7920.19     7558.93     80.18 o
   0  12   8    43271.71    45760.41    269.13 o
   2  12   8     7574.03     7307.67     83.11 o
   4  12   8    62909.57    63173.36    619.00 o
   6  12   8     7673.99     7581.30    119.81 o
   8  12   8    23427.51    23308.79    193.29 o
  -9  13   8     5792.85     5817.54    168.82 o
  -7  13   8     5938.46     5451.66    156.29 o
  -5  13   8    15560.77    15793.46    116.23 o
  -3  13   8     9597.59     9476.11     84.42 o
  -1  13   8    10544.38    10488.66     87.56 o
   1  13   8    10999.51    10849.08     88.75 o
   3  13   8     9797.41     9563.55     82.36 o
   5  13   8    15928.02    16107.97    251.38 o
   7  13   8     5903.15     5412.68    130.49 o
   9  13   8     5989.58     6227.56    169.75 o
  -8  14   8     3539.80     3088.08    147.57 o
  -6  14   8    14919.49    15122.40    124.07 o
  -4  14   8     5411.36     5245.86     82.62 o
  -2  14   8    20695.91    20318.95    106.68 o
   0  14   8     6834.58     6892.87     83.97 o
   2  14   8    19915.05    19974.77    154.30 o
   4  14   8     5547.44     5654.98     75.20 o
   6  14   8    14250.20    14320.59    138.80 o
   8  14   8     3490.17     2985.20    131.02 o
  -7  15   8     6415.82     6242.41    135.05 o
  -5  15   8     7142.05     6515.95     84.17 o
  -3  15   8    14640.58    13810.25     92.00 o
  -1  15   8     8512.17     7888.74     83.27 o
   1  15   8     8651.84     8254.15     81.82 o
   3  15   8    14032.22    13183.59     97.00 o
   5  15   8     7223.93     6564.93    100.61 o
   7  15   8     6383.05     6128.56    122.37 o
  -8  16   8     4665.39     4337.59    164.61 o
  -6  16   8     1331.43     1070.56     98.00 o
  -4  16   8     4630.21     4753.01     64.44 o
  -2  16   8      416.85      634.71     63.07 o
   0  16   8    10160.68    10212.59     70.60 o
   2  16   8      273.58      498.88     63.60 o
   4  16   8     5119.82     5516.27    123.41 o
   6  16   8      927.95      824.31     99.07 o
   8  16   8     4374.79     4147.16    160.46 o
  -7  17   8     2343.47     2162.61    149.78 o
  -5  17   8     9835.23     9447.30     97.39 o
  -3  17   8     4375.24     4190.66     64.94 o
  -1  17   8     9794.02     9320.97     72.43 o
   1  17   8     9954.40     9497.74     78.61 o
   3  17   8     4491.14     4416.61     79.62 o
   5  17   8     9851.39     9175.42    102.85 o
   7  17   8     2306.69     2255.67    128.43 o
  -6  18   8     1459.69     1306.59    104.91 o
  -4  18   8     1055.24      912.79     69.47 o
  -2  18   8      445.59      343.77     68.42 o
   0  18   8     1485.39     1622.65     66.75 o
   2  18   8      243.42      309.57     73.60 o
   4  18   8     1328.21     1139.48     86.09 o
   6  18   8     1545.00     1532.94    100.26 o
  -5  19   8     2646.60     2385.02     80.31 o
  -3  19   8     6493.39     6308.26     72.36 o
  -1  19   8     5617.22     5522.34     69.11 o
   1  19   8     5433.20     5318.23     74.51 o
   3  19   8     6452.43     6261.16     93.31 o
   5  19   8     2629.16     2445.94    106.48 o
  -4  20   8      235.38      181.89     81.52 o
  -2  20   8     1658.59     1431.29     77.56 o
   0  20   8       75.00      238.08     85.10 o
   2  20   8     1379.29     1177.94     77.52 o
   4  20   8      476.88      293.51     98.90 o
  -1  21   8     2275.92     1973.81     77.50 o
   1  21   8     2352.31     2123.60     75.50 o
   2   0   9     2395.65     2721.77     55.22 o
   4   0   9     1200.26     1363.78     67.74 o
   6   0   9     2153.15     2157.65     80.18 o
   8   0   9      175.10      214.92    107.22 o
  10   0   9      357.72      142.99    184.03 o
 -11   1   9    22385.75    22519.41    733.17 o
  -9   1   9    46660.43    44446.45    713.02 o
  -7   1   9    35822.40    35012.88    385.45 o
  -5   1   9   117077.13   111699.45   1156.50 o
  -3   1   9    57751.89    55007.33    578.95 o
  -1   1   9   173842.08   164643.81   1629.41 o
   1   1   9   175692.84   167883.25   1516.86 o
   3   1   9    54202.70    50892.98    562.21 o
   5   1   9   118158.41   110158.41   1370.85 o
   7   1   9    33183.45    32288.54    228.70 o
   9   1   9    47425.68    46115.27   1169.22 o
  11   1   9    21512.54    22111.45    841.58 o
 -10   2   9     1582.82     1660.81    183.74 o
  -8   2   9     1057.01      943.76    122.01 o
  -6   2   9     3354.71     3399.21     85.43 o
  -4   2   9    17640.75    17924.11    149.27 o
  -2   2   9      137.69      167.43     56.30 o
   0   2   9    20574.49    19629.28    176.54 o
   2   2   9      126.25      253.62     58.41 o
   4   2   9    17299.23    17360.11    231.66 o
   6   2   9     3183.64     3180.67     71.93 o
   8   2   9      967.19      820.11    117.11 o
  10   2   9     1537.12     1384.40    236.93 o
 -11   3   9    28305.15    27895.35    654.42 o
  -9   3   9    39855.05    39693.96    279.48 o
  -7   3   9    50023.34    48032.71    483.17 o
  -5   3   9    94534.77    89814.95    563.52 o
  -3   3   9   100472.29    97903.81   1008.36 o
  -1   3   9   151175.75   147412.41   1025.29 o
   1   3   9   148663.72   142581.55   1067.48 o
   3   3   9   102249.91    94700.94    782.32 o
   5   3   9    92162.55    87640.95   1015.46 o
   7   3   9    49964.06    47909.60    541.85 o
   9   3   9    37926.43    37804.61    660.12 o
  11   3   9    29333.30    30367.32   1529.44 o
 -10   4   9     6412.73     6528.22    206.55 o
  -8   4   9     2090.39     2085.35    142.39 o
  -6   4   9    20495.34    21084.68    171.41 o
  -4   4   9    12902.11    11904.29     90.36 o
  -2   4   9    36207.46    38711.93    326.30 o
   0   4   9    12929.19    10915.55     96.56 o
   2   4   9    35740.29    37059.64    243.32 o
   4   4   9    12957.11    11710.46    140.87 o
   6   4   9    20592.51    20877.55    267.62 o
   8   4   9     1945.17     1921.69    127.16 o
  10   4   9     6286.09     6572.92    472.67 o
 -11   5   9    28506.29    28152.77   1051.56 o
  -9   5   9    17928.88    17260.02    189.66 o
  -7   5   9    68781.31    65878.40    651.49 o
  -5   5   9    39269.98    39728.98    288.65 o
  -3   5   9    92110.31    92246.08    809.06 o
  -1   5   9    41316.90    39320.63    290.50 o
   1   5   9    43795.59    41097.45    186.40 o
   3   5   9    90510.44    87639.50    549.37 o
   5   5   9    40476.33    39577.02    385.73 o
   7   5   9    66044.61    65281.96    965.54 o
   9   5   9    18811.70    18218.37    638.08 o
  11   5   9    27318.45    27333.61   1460.94 o
 -10   6   9     3758.02     4096.13    210.67 o
  -8   6   9    22984.97    22430.43    271.89 o
  -6   6   9     7804.33     7905.76    107.56 o
  -4   6   9    42713.05    42397.14    204.97 o
  -2   6   9    16640.88    16585.74    246.21 o
   0   6   9    46755.04    46046.51    251.59 o
   2   6   9    16807.21    16388.05     97.72 o
   4   6   9    42925.72    41546.23    336.40 o
   6   6   9     8019.57     8301.30    140.80 o
   8   6   9    23387.14    23280.03    383.36 o
  10   6   9     3650.27     3880.69    376.36 o
 -11   7   9    25002.35    24741.15    329.18 o
  -9   7   9    26717.55    25971.36    305.60 o
  -7   7   9    77648.80    75483.42    581.68 o
  -5   7   9    39507.81    38775.90    217.15 o
  -3   7   9    80104.41    78249.27    445.63 o
  -1   7   9    61457.69    59272.90    351.07 o
   1   7   9    58662.07    56822.43    273.87 o
   3   7   9    81135.55    77628.79    478.44 o
   5   7   9    37884.59    37355.46    385.71 o
   7   7   9    77233.32    75616.92   1261.01 o
   9   7   9    24917.07    25364.63    632.12 o
  11   7   9    25174.50    26050.80    330.86 o
 -10   8   9    20932.94    20534.46    395.58 o
  -8   8   9     9982.29    10042.76    137.04 o
  -6   8   9    43531.06    43928.09    418.49 o
  -4   8   9     9448.23     9453.57     78.57 o
  -2   8   9    97058.28    96397.87    460.84 o
   0   8   9     7407.72     7359.21     69.17 o
   2   8   9    97626.66    96420.84    613.44 o
   4   8   9     9869.63     9636.80    106.65 o
   6   8   9    42034.27    42044.25    406.57 o
   8   8   9     9911.88    10127.67    192.70 o
  10   8   9    20170.20    20464.13    273.07 o
  -9   9   9    28239.52    27366.48    187.78 o
  -7   9   9    34071.41    32611.23    335.98 o
  -5   9   9    34092.67    33332.45    271.41 o
  -3   9   9    46234.72    44830.75    214.88 o
  -1   9   9    62759.24    62062.54    280.49 o
   1   9   9    62542.13    61954.32    385.76 o
   3   9   9    44093.43    42022.09    285.43 o
   5   9   9    35000.05    34182.16    297.91 o
   7   9   9    32450.17    30753.53    171.10 o
   9   9   9    28237.27    28333.11    441.12 o
 -10  10   9     5538.06     4860.03    242.93 o
  -8  10   9    39170.75    39664.15    294.05 o
  -6  10   9     6611.31     5852.94     99.57 o
  -4  10   9    74718.40    74436.81    359.94 o
  -2  10   9    14743.81    13791.92     87.80 o
   0  10   9    90080.76    88721.48    412.83 o
   2  10   9    15219.86    14355.70     88.72 o
   4  10   9    73737.23    73128.98    429.89 o
   6  10   9     6867.83     6263.34     99.82 o
   8  10   9    39059.22    39548.53    431.92 o
  10  10   9     5614.45     5554.78    180.90 o
  -9  11   9    21144.25    19567.67    270.81 o
  -7  11   9     6134.01     5943.91    129.09 o
  -5  11   9    38240.88    36449.07    168.09 o
  -3  11   9     6991.04     7339.41     77.10 o
  -1  11   9    30977.59    29739.59    133.47 o
   1  11   9    28504.10    27730.98    152.89 o
   3  11   9     7640.60     7784.03    104.94 o
   5  11   9    37879.92    36185.32    225.13 o
   7  11   9     6334.02     6151.10    144.78 o
   9  11   9    19993.12    19487.66    331.02 o
  -8  12   9     5275.22     4477.92    138.09 o
  -6  12   9    37752.50    36939.58    270.96 o
  -4  12   9    10253.50    10349.94     99.93 o
  -2  12   9    67735.89    65472.85    224.11 o
   0  12   9    10593.55    10269.40     90.40 o
   2  12   9    67103.21    65772.45    368.48 o
   4  12   9    10058.56    10092.52     97.60 o
   6  12   9    38674.67    38239.19    399.23 o
   8  12   9     5428.78     4921.65    140.76 o
  -9  13   9    14862.58    14130.42    277.76 o
  -7  13   9    16139.51    15354.43    159.62 o
  -5  13   9    23858.85    23209.69    131.86 o
  -3  13   9    27016.90    27476.35    141.81 o
  -1  13   9    21928.18    22434.10    126.86 o
   1  13   9    21672.81    21804.05    130.94 o
   3  13   9    26347.64    26951.15    167.69 o
   5  13   9    23931.08    23056.86    232.12 o
   7  13   9    14525.08    13481.07    237.16 o
   9  13   9    14800.70    14661.91    308.95 o
  -8  14   9    23235.23    23018.66    248.35 o
  -6  14   9     2424.99     2153.68    105.98 o
  -4  14   9    53867.13    52706.70    324.78 o
  -2  14   9     4977.99     4795.41     67.49 o
   0  14   9    65679.15    64670.26    338.05 o
   2  14   9     4970.05     4770.34     64.46 o
   4  14   9    53145.55    52209.31    422.00 o
   6  14   9     2388.08     2011.10    112.39 o
   8  14   9    22843.37    22170.83    517.26 o
  -7  15   9    13384.02    13199.91    202.10 o
  -5  15   9     7691.21     7181.05     76.80 o
  -3  15   9    13329.86    13594.01     87.12 o
  -1  15   9    17149.21    16722.99     72.71 o
   1  15   9    16800.80    16786.70     82.43 o
   3  15   9    13241.07    12871.41    155.86 o
   5  15   9     7146.91     6920.93     81.99 o
   7  15   9    12517.08    12361.33    215.50 o
  -6  16   9    23796.02    24256.47    143.18 o
  -4  16   9     2790.28     2660.02     62.69 o
  -2  16   9    41512.27    40201.91    168.29 o
   0  16   9      214.32      398.35     58.54 o
   2  16   9    41927.30    40494.78    185.51 o
   4  16   9     2862.81     2734.93     75.55 o
   6  16   9    23683.91    23800.62    253.10 o
  -5  17   9     2142.69     2063.78     81.19 o
  -3  17   9     8633.92     8199.96     65.83 o
  -1  17   9     2442.99     2822.13     62.74 o
   1  17   9     2440.84     2437.97     61.22 o
   3  17   9     8535.29     8464.95     80.46 o
   5  17   9     2275.07     2098.25    101.75 o
  -6  18   9      117.10      265.70    129.35 o
  -4  18   9    19665.73    19383.74    134.19 o
  -2  18   9      355.78      380.32     66.58 o
   0  18   9    14394.35    14199.96     88.20 o
   2  18   9      351.06      320.83     75.01 o
   4  18   9    19702.52    19196.28    126.76 o
   6  18   9      123.81      287.49    125.96 o
  -5  19   9     6677.26     7141.42    118.85 o
  -3  19   9     6123.99     6086.77     69.78 o
  -1  19   9     6788.16     6393.43     69.09 o
   1  19   9     6433.95     6286.26     73.40 o
   3  19   9     6278.30     6024.94     82.92 o
   5  19   9     6885.16     7302.03    138.28 o
  -2  20   9    14633.89    14442.99    165.92 o
   0  20   9     2420.94     2522.04     72.03 o
   2  20   9    14624.72    14382.93    120.93 o
   0   0  10    27495.17    28258.34    366.44 o
   2   0  10    19092.43    18023.91    150.45 o
   4   0  10    33454.61    32712.66    345.94 o
   6   0  10     3715.08     3678.05     79.92 o
   8   0  10     2092.40     2376.64    112.18 o
  10   0  10     2128.82     1880.51    167.60 o
 -11   1  10     2774.62     2816.73    188.45 o
  -9   1  10     5094.85     5101.34    155.44 o
  -7   1  10     7567.85     7354.16    123.97 o
  -5   1  10     1036.34     1193.34     75.32 o
  -3   1  10     3123.82     3260.84     64.27 o
  -1   1  10     4093.91     4247.12     64.52 o
   1   1  10     4092.89     4167.40     60.05 o
   3   1  10     3002.84     3203.95     58.29 o
   5   1  10      905.57     1217.70     74.45 o
   7   1  10     7619.10     7127.77    142.06 o
   9   1  10     5165.48     5222.51    143.23 o
  11   1  10     2860.97     2763.26    306.39 o
 -10   2  10     2662.96     2696.80    188.72 o
  -8   2  10     7967.70     7783.54    120.98 o
  -6   2  10    15257.70    14565.08    128.30 o
  -4   2  10     8102.41     7639.59    111.17 o
  -2   2  10    39239.02    36564.93    358.37 o
   0   2  10    33039.82    31419.98    257.70 o
   2   2  10    39212.56    36052.77    389.48 o
   4   2  10     7449.51     6825.48     94.72 o
   6   2  10    15145.09    14683.78    252.14 o
   8   2  10     7178.11     7251.71    150.26 o
  10   2  10     2599.43     2618.93    199.30 o
 -11   3  10     1651.84     1747.89    219.51 o
  -9   3  10     1598.93     1955.25    134.28 o
  -7   3  10     4151.67     3676.23    108.77 o
  -5   3  10     3311.76     3528.84    148.97 o
  -3   3  10     5846.33     5664.59     98.43 o
  -1   3  10     9238.00     9612.64    122.78 o
   1   3  10     9710.37    10059.13     86.28 o
   3   3  10     5856.41     5584.45     68.93 o
   5   3  10     3375.90     3542.09     72.20 o
   7   3  10     4297.35     4102.40    130.84 o
   9   3  10     1498.05     1813.85    191.94 o
  11   3  10     1753.43     1692.23    313.00 o
 -10   4  10     4231.88     4239.45    173.90 o
  -8   4  10     3575.98     3547.73    119.79 o
  -6   4  10     7591.87     7829.87    104.60 o
  -4   4  10     6898.62     6816.09     91.02 o
  -2   4  10     2082.49     1626.71     73.64 o
   0   4  10    20645.30    19279.79    166.61 o
   2   4  10     2410.70     2021.92     59.03 o
   4   4  10     6881.49     6583.68     72.87 o
   6   4  10     8056.14     8071.07    108.48 o
   8   4  10     3342.96     3354.97    125.87 o
  10   4  10     4458.12     4411.20    248.82 o
 -11   5  10     3673.89     4014.69    233.84 o
  -9   5  10     1561.10     1258.21    158.06 o
  -7   5  10    17837.88    17522.58    219.97 o
  -5   5  10     3914.86     4122.97    115.20 o
  -3   5  10    16236.77    16058.40    192.86 o
  -1   5  10     4646.68     5007.60     69.99 o
   1   5  10     4568.21     4751.54     61.29 o
   3   5  10    16557.00    16630.27    143.07 o
   5   5  10     3917.04     4163.80     79.04 o
   7   5  10    18124.23    18227.49    237.75 o
   9   5  10     1414.83     1367.44    234.09 o
  11   5  10     3755.14     3915.18    382.42 o
 -10   6  10      682.20      837.27    227.47 o
  -8   6  10    12460.11    12775.29    138.16 o
  -6   6  10     2071.21     2114.55    124.08 o
  -4   6  10    20597.96    20406.69    149.10 o
  -2   6  10     8798.92     9412.05     95.31 o
   0   6  10    11116.66    10041.85     82.24 o
   2   6  10     8645.72     9013.23     78.52 o
   4   6  10    20055.84    19510.17    218.02 o
   6   6  10     1653.92     1803.15     95.50 o
   8   6  10    11961.32    12293.99    258.26 o
  10   6  10      430.36      293.39    258.47 o
  -9   7  10     5449.20     5708.29    172.26 o
  -7   7  10     4549.83     5099.04    144.52 o
  -5   7  10     9104.46     8940.45    110.42 o
  -3   7  10    11772.43    10967.09     92.70 o
  -1   7  10    30469.90    29153.77    263.42 o
   1   7  10    30591.89    29472.08    190.85 o
   3   7  10    12178.49    11197.72    109.96 o
   5   7  10     8989.13     8673.22    125.26 o
   7   7  10     4593.19     5131.04    147.27 o
   9   7  10     5249.72     5406.45    309.36 o
 -10   8  10    10768.99    11372.23    307.21 o
  -8   8  10     1511.00     1183.31    107.17 o
  -6   8  10    26805.94    27338.45    248.03 o
  -4   8  10      395.76      397.03     74.87 o
  -2   8  10    38303.81    36668.83    204.14 o
   0   8  10      186.82      268.14     71.57 o
   2   8  10    37799.20    36019.51    234.82 o
   4   8  10      651.11      665.02     77.12 o
   6   8  10    26545.54    27123.75    399.48 o
   8   8  10     1297.13     1113.15    148.56 o
  10   8  10    10455.95    11566.67    234.40 o
  -9   9  10     4101.17     3839.09    146.61 o
  -7   9  10     3391.94     3368.72    121.40 o
  -5   9  10    11595.92    11070.08    125.76 o
  -3   9  10    13285.02    12678.31    114.21 o
  -1   9  10    10095.53     9472.21     78.20 o
   1   9  10     9872.30     9365.36     78.16 o
   3   9  10    13984.11    13373.56    135.57 o
   5   9  10    11309.25    10604.71    118.46 o
   7   9  10     3330.60     3596.02    125.18 o
   9   9  10     4154.06     3958.78    156.30 o
 -10  10  10     2364.61     2080.62    194.77 o
  -8  10  10    13131.60    13631.34    156.18 o
  -6  10  10     2703.07     2762.52    102.20 o
  -4  10  10    20758.98    21140.72    122.68 o
  -2  10  10     4895.48     4670.86     74.20 o
   0  10  10    50152.70    48526.83    504.19 o
   2  10  10     4365.81     4198.47     78.10 o
   4  10  10    20721.80    20876.47    147.67 o
   6  10  10     2854.74     2725.00     91.35 o
   8  10  10    13724.44    14122.27    292.65 o
  10  10  10     2063.13     2155.05    178.12 o
  -9  11  10     7262.44     6828.50    158.78 o
  -7  11  10     5253.60     5102.10    136.44 o
  -5  11  10     5770.23     5577.15    103.40 o
  -3  11  10    20373.88    20580.47    101.32 o
  -1  11  10     9944.91     9547.01     84.38 o
   1  11  10     9751.70     9427.07    145.49 o
   3  11  10    20270.89    20405.88    127.89 o
   5  11  10     5706.29     5726.08     89.34 o
   7  11  10     5343.84     5160.84    108.77 o
   9  11  10     7411.14     7210.85    278.09 o
  -8  12  10     6979.58     6690.58    169.37 o
  -6  12  10    23019.65    24356.22    183.90 o
  -4  12  10    28472.30    27415.44    166.02 o
  -2  12  10    34077.07    32665.38    204.49 o
   0  12  10    39636.62    37891.70    200.77 o
   2  12  10    32909.84    30969.24    495.60 o
   4  12  10    28528.73    27132.55    239.63 o
   6  12  10    22405.86    23834.19    239.04 o
   8  12  10     6394.90     6093.39    134.06 o
  -9  13  10     7234.86     7204.15    250.22 o
  -7  13  10     7315.27     6699.60    143.67 o
  -5  13  10    14507.87    13921.88    132.00 o
  -3  13  10    12245.70    11906.30     98.04 o
  -1  13  10    27518.08    26418.35    165.25 o
   1  13  10    27119.07    26755.96    191.19 o
   3  13  10    11741.03    11244.74    131.48 o
   5  13  10    14241.44    13819.50    169.47 o
   7  13  10     7267.16     6888.17    178.43 o
   9  13  10     7404.94     7646.85    258.43 o
  -8  14  10    25169.82    26145.59    268.78 o
  -6  14  10    17427.63    17541.98    155.50 o
  -4  14  10    48992.62    49131.77    261.80 o
  -2  14  10    27736.71    26372.88    127.21 o
   0  14  10    87024.44    84022.23    422.73 o
   2  14  10    28327.94    26863.75    172.48 o
   4  14  10    48971.62    48337.48    360.38 o
   6  14  10    17500.85    17447.09    210.22 o
   8  14  10    24449.85    25421.94    471.33 o
  -7  15  10     7342.23     7235.83    156.36 o
  -5  15  10     2183.93     2171.45     85.41 o
  -3  15  10     8136.47     7805.06     67.51 o
  -1  15  10     6014.48     5480.65     61.21 o
   1  15  10     6238.05     5671.10     63.98 o
   3  15  10     8308.22     8031.71     74.14 o
   5  15  10     2194.36     2260.04     87.78 o
   7  15  10     7228.45     7307.79    151.50 o
  -6  16  10    31595.91    32450.52    299.62 o
  -4  16  10    29882.00    29122.93    191.69 o
  -2  16  10    38052.10    37425.04    142.00 o
   0  16  10    43202.17    42308.47    183.23 o
   2  16  10    37692.98    36804.16    236.84 o
   4  16  10    30050.63    29187.13    217.08 o
   6  16  10    31609.60    31848.88    327.32 o
  -5  17  10     6352.03     6471.13    118.81 o
  -3  17  10     6507.73     6323.95     67.03 o
  -1  17  10     4202.65     4358.06     60.45 o
   1  17  10     4244.47     4196.61     63.77 o
   3  17  10     6474.53     6441.15     78.98 o
   5  17  10     6517.35     6828.31    119.55 o
  -4  18  10    35502.24    35825.29    191.92 o
  -2  18  10    39264.58    38540.80    167.75 o
   0  18  10    34259.82    34527.82    155.88 o
   2  18  10    39396.41    38489.02    179.47 o
   4  18  10    35569.07    35522.62    251.58 o
  -3  19  10     5948.85     6190.23     85.63 o
  -1  19  10     8077.18     7324.72     69.57 o
   1  19  10     8126.79     7400.29     91.07 o
   3  19  10     6029.06     6184.08     93.18 o
  -2  20  10    38191.33    39599.23    224.27 o
   0  20  10    33222.98    34041.30    180.88 o
   2  20  10    37654.84    38786.42    227.54 o
   2   0  11      967.35     1191.27     65.66 o
   4   0  11      806.01      644.35     79.87 o
   6   0  11      554.95      486.82     85.50 o
   8   0  11     2869.33     2354.78    107.17 o
  10   0  11      621.36      239.41    177.14 o
 -11   1  11     4556.15     4714.21    193.14 o
  -9   1  11     6502.58     6700.60    138.75 o
  -7   1  11     9484.49     8848.04    150.98 o
  -5   1  11    14955.19    14563.17    197.53 o
  -3   1  11    16954.56    16230.39    189.37 o
  -1   1  11    34464.29    34100.52    247.94 o
   1   1  11    33394.80    32748.22    216.72 o
   3   1  11    19657.15    18757.31    163.88 o
   5   1  11    12490.68    11614.17     99.65 o
   7   1  11    11083.09    10390.66    188.15 o
   9   1  11     5182.34     5095.00    149.22 o
  11   1  11     5222.03     5367.89    369.45 o
 -10   2  11     1620.33     1263.65    203.39 o
  -8   2  11     6505.04     5588.96    119.31 o
  -6   2  11     1253.45     1209.05     94.03 o
  -4   2  11    12963.75    12867.22    148.49 o
  -2   2  11     1710.53     1784.29     67.99 o
   0   2  11    18252.22    17094.33    167.87 o
   2   2  11     1776.73     1881.23     67.97 o
   4   2  11    13392.16    13279.13    137.56 o
   6   2  11     1387.13     1377.21     81.83 o
   8   2  11     6432.92     5972.77    126.84 o
  10   2  11     1663.50     1324.01    214.09 o
 -11   3  11     5878.74     6181.83    314.44 o
  -9   3  11     9341.66    10018.89    157.04 o
  -7   3  11     6987.85     7217.97    179.34 o
  -5   3  11    25995.33    26486.16    287.35 o
  -3   3  11     9198.38     9063.56    122.00 o
  -1   3  11    22919.86    21755.42    204.33 o
   1   3  11    25176.01    24190.33    211.01 o
   3   3  11     7075.89     6743.37     94.81 o
   5   3  11    29035.21    27693.59    290.72 o
   7   3  11     5449.02     5532.50     97.23 o
   9   3  11    11471.63    11965.42    329.43 o
  11   3  11     5196.49     4755.65    647.49 o
 -10   4  11     5177.97     4876.08    252.41 o
  -8   4  11      932.39      865.97     98.32 o
  -6   4  11    11488.39    11422.77    117.14 o
  -4   4  11     2446.38     2244.82     82.22 o
  -2   4  11    28017.39    26207.12    342.11 o
   0   4  11    13347.95    13069.32     95.21 o
   2   4  11    27737.54    26282.58    177.00 o
   4   4  11     2468.43     2316.87     64.31 o
   6   4  11    11225.31    10941.37    177.14 o
   8   4  11      929.17      762.52    122.21 o
  10   4  11     5424.74     5549.55    516.72 o
  -9   5  11     5645.96     5820.58    126.11 o
  -7   5  11    20438.92    19861.26    250.75 o
  -5   5  11    36568.93    35819.68    236.24 o
  -3   5  11    19695.96    19431.44    236.94 o
  -1   5  11    16623.60    15714.89    156.51 o
   1   5  11    14372.46    13250.18    128.17 o
   3   5  11    23034.83    21930.39    183.45 o
   5   5  11    35767.21    34125.32    334.40 o
   7   5  11    23005.75    22503.62    256.99 o
   9   5  11     5190.41     5416.87    196.86 o
 -10   6  11     2456.87     2472.50    197.30 o
  -8   6  11    14121.90    13793.03    164.93 o
  -6   6  11     6478.80     6325.12    116.55 o
  -4   6  11    28156.22    27633.35    137.81 o
  -2   6  11    14225.11    13830.88    122.39 o
   0   6  11    26733.47    25234.57    157.72 o
   2   6  11    13820.45    13199.22     83.09 o
   4   6  11    28027.08    27036.17    238.82 o
   6   6  11     6477.46     6534.90    101.74 o
   8   6  11    14189.36    13893.18    187.03 o
  10   6  11     2687.14     2679.82    271.88 o
  -9   7  11     7864.76     7718.61    174.56 o
  -7   7  11    19254.80    19007.75    162.44 o
  -5   7  11    23076.95    22290.58    160.25 o
  -3   7  11    12336.07    12242.20     85.99 o
  -1   7  11    17859.22    17387.96    127.32 o
   1   7  11    20025.45    19372.11     95.41 o
   3   7  11    11030.21    10729.74    100.83 o
   5   7  11    24664.76    23767.98    229.47 o
   7   7  11    18495.15    18279.55    263.38 o
   9   7  11     9133.73     9215.58    414.96 o
 -10   8  11    14974.03    15438.99    545.76 o
  -8   8  11     5663.04     5278.70    111.81 o
  -6   8  11    49941.50    50342.36    511.79 o
  -4   8  11    13070.80    12737.20     96.70 o
  -2   8  11    71151.12    69681.97    285.58 o
   0   8  11    12428.89    12273.50     83.08 o
   2   8  11    69958.88    67479.38    445.70 o
   4   8  11    12740.08    12067.68    113.65 o
   6   8  11    50892.36    51531.74    653.57 o
   8   8  11     5529.04     4875.38    159.07 o
  10   8  11    15362.83    16018.06    316.92 o
  -9   9  11     9440.03     9360.59    156.96 o
  -7   9  11    25987.37    25070.00    254.51 o
  -5   9  11     8817.75     8414.90     97.28 o
  -3   9  11    16175.41    15503.23    109.22 o
  -1   9  11    17222.41    16858.23    174.17 o
   1   9  11    16467.99    15977.47    148.56 o
   3   9  11    17831.16    17141.00    200.93 o
   5   9  11     8389.56     8103.73     93.34 o
   7   9  11    28101.46    27598.32    245.94 o
   9   9  11     9501.31     9483.06    300.82 o
  -8  10  11    32330.40    31940.17    216.96 o
  -6  10  11     4325.64     4091.78     94.53 o
  -4  10  11    60503.66    59300.07    375.62 o
  -2  10  11     8415.15     7974.94     80.50 o
   0  10  11    79979.31    78025.37    451.58 o
   2  10  11     8087.84     7616.62     81.11 o
   4  10  11    61391.07    59641.10    442.24 o
   6  10  11     4157.60     3902.61     88.72 o
   8  10  11    32566.02    32327.50    489.67 o
  -9  11  11    15198.10    14412.38    200.36 o
  -7  11  11    12208.36    12130.00    163.01 o
  -5  11  11    22767.84    21531.44    169.51 o
  -3  11  11    25275.96    24552.81    172.04 o
  -1  11  11    28753.03    27872.79    209.73 o
   1  11  11    29656.07    28805.53    203.94 o
   3  11  11    23624.92    22736.40    167.20 o
   5  11  11    24455.13    23455.52    186.26 o
   7  11  11    12091.46    12035.30    174.42 o
   9  11  11    16594.57    16418.27    401.58 o
  -8  12  11     3328.74     3037.59    128.07 o
  -6  12  11    32275.43    32047.07    266.49 o
  -4  12  11     6274.71     6188.13     80.30 o
  -2  12  11    38660.44    37258.84    190.75 o
   0  12  11     7158.60     6976.82     90.90 o
   2  12  11    39748.53    38691.41    318.01 o
   4  12  11     6638.65     6569.10     84.59 o
   6  12  11    31972.57    31725.94    290.60 o
   8  12  11     3156.44     2907.44    133.12 o
  -7  13  11    15027.62    14842.05    171.17 o
  -5  13  11    13466.45    12829.92    126.47 o
  -3  13  11    30154.39    30079.68    177.09 o
  -1  13  11    25327.69    24199.19    182.46 o
   1  13  11    24451.38    23618.95    173.84 o
   3  13  11    31724.03    30842.13    265.65 o
   5  13  11    12790.67    12104.68    110.70 o
   7  13  11    15669.86    15272.28    250.15 o
  -8  14  11    19922.94    20266.71    197.75 o
  -6  14  11     2504.03     2289.91    128.10 o
  -4  14  11    42260.07    41997.66    262.91 o
  -2  14  11     5008.02     4889.63     66.54 o
   0  14  11    41011.12    41404.50    226.02 o
   2  14  11     5006.65     4845.50     65.21 o
   4  14  11    42627.84    41574.09    460.90 o
   6  14  11     2411.01     2278.55    118.75 o
   8  14  11    19707.83    19599.98    327.99 o
  -7  15  11    15103.17    14979.65    239.70 o
  -5  15  11    20164.06    19657.29    147.15 o
  -3  15  11    16310.58    16756.62    114.56 o
  -1  15  11    27052.58    26669.78    108.88 o
   1  15  11    26853.89    26443.37    144.73 o
   3  15  11    16922.14    17600.99    130.56 o
   5  15  11    20715.93    19838.09    171.47 o
   7  15  11    15341.88    14672.92    289.84 o
  -6  16  11    24929.62    24659.94    365.68 o
  -4  16  11       42.44      105.57     94.37 o
  -2  16  11    40367.11    39129.42    211.18 o
   0  16  11      707.06      781.95     62.62 o
   2  16  11    39939.44    38762.65    250.96 o
   4  16  11       39.73      112.41     86.57 o
   6  16  11    25101.46    24698.22    344.04 o
  -5  17  11    22110.84    22731.19    227.99 o
  -3  17  11    20941.32    20715.61    144.23 o
  -1  17  11    22937.24    23178.94    121.86 o
   1  17  11    22514.42    22613.42    112.64 o
   3  17  11    21210.32    20845.90    174.34 o
   5  17  11    22028.84    22246.52    229.90 o
  -4  18  11    11404.74    11613.66    156.19 o
  -2  18  11      273.28      327.33     69.62 o
   0  18  11    11783.88    11461.36    107.30 o
   2  18  11      285.52      432.95     79.63 o
   4  18  11    11349.06    11324.64    117.80 o
  -3  19  11    17082.86    16840.80    180.05 o
  -1  19  11    16226.10    15998.97    122.93 o
   1  19  11    16822.86    16756.59    118.54 o
   3  19  11    16823.26    16189.98    161.42 o
   0  20  11      491.15      526.01     77.98 o
   0   0  12   467660.69   461116.91   5326.93 o
   2   0  12    54996.56    56695.91    376.82 o
   4   0  12   235512.47   228588.47   1440.33 o
   6   0  12    45670.62    44720.57    468.62 o
   8   0  12   139270.44   135377.73   1674.57 o
  10   0  12    27576.31    26041.99    583.54 o
 -11   1  12     1715.71     1682.47    203.25 o
  -9   1  12     1429.40     1144.58    107.29 o
  -7   1  12     1680.32     1661.38    115.22 o
  -5   1  12     5162.49     5349.56     81.70 o
  -3   1  12     5484.46     5978.09     80.29 o
  -1   1  12       71.16      331.40     69.39 o
   1   1  12       56.91      388.90     73.02 o
   3   1  12     5293.86     5706.67     87.53 o
   5   1  12     5345.68     5385.37     85.82 o
   7   1  12     1465.40     1499.68    102.25 o
   9   1  12     1531.37     1271.89    117.44 o
  11   1  12     1670.23     1221.95    264.83 o
 -10   2  12    87735.59    86875.92   1502.77 o
  -8   2  12    40050.23    40794.58    558.13 o
  -6   2  12   168407.63   166073.83   1543.48 o
  -4   2  12    60364.95    61669.52    471.35 o
  -2   2  12   247606.47   238024.97   1826.54 o
   0   2  12   114299.60   116895.06    993.93 o
   2   2  12   248042.14   238323.52   2062.07 o
   4   2  12    61540.53    61176.69    375.72 o
   6   2  12   168130.00   164814.64   1456.04 o
   8   2  12    40370.72    39402.41    539.69 o
  10   2  12    87199.05    86051.13   1928.59 o
  -9   3  12     3692.38     3405.32    106.73 o
  -7   3  12     8305.45     8094.02    102.45 o
  -5   3  12     1937.55     1902.16     94.31 o
  -3   3  12     7712.98     7806.19    111.48 o
  -1   3  12     1881.50     2309.75     70.67 o
   1   3  12     1680.95     2118.60     70.01 o
   3   3  12     7825.76     7731.97     84.53 o
   5   3  12     2188.48     2017.71     81.48 o
   7   3  12     8061.64     7689.18    125.70 o
   9   3  12     3942.34     3673.83    156.22 o
 -10   4  12    22402.07    22300.37    195.30 o
  -8   4  12   113487.44   111580.95   1117.94 o
  -6   4  12    54145.91    53314.19    361.67 o
  -4   4  12   209964.53   213198.59   1300.07 o
  -2   4  12    64093.37    64339.47    446.22 o
   0   4  12   215085.59   210716.33   1490.25 o
   2   4  12    63005.62    62129.10    585.06 o
   4   4  12   210234.02   207026.03   1821.85 o
   6   4  12    54266.87    53574.20    469.81 o
   8   4  12   114533.72   111316.29   1792.69 o
  10   4  12    22683.22    22556.59    757.67 o
  -9   5  12     1444.50     1068.15    129.95 o
  -7   5  12     6670.51     6484.48     96.47 o
  -5   5  12      485.03      665.98    105.90 o
  -3   5  12    11983.46    12254.33    108.27 o
  -1   5  12     5364.94     5219.39     77.85 o
   1   5  12     5219.09     4945.85     74.66 o
   3   5  12    11577.49    11339.80    142.74 o
   5   5  12      390.11      494.64     81.61 o
   7   5  12     6529.51     6369.10    147.37 o
   9   5  12     1592.66     1018.98    213.95 o
 -10   6  12    39634.74    40073.81    410.68 o
  -8   6  12    29065.89    28597.32    263.25 o
  -6   6  12   132587.38   136613.61   1045.09 o
  -4   6  12    36019.48    36527.78    328.03 o
  -2   6  12   192416.81   195181.41    909.79 o
   0   6  12    17107.32    17258.48    137.87 o
   2   6  12   193574.03   193584.47   1277.22 o
   4   6  12    35429.50    35925.53    333.53 o
   6   6  12   132530.61   134048.66   1265.21 o
   8   6  12    28984.65    28604.62    430.59 o
  10   6  12    40114.25    41652.07   1243.35 o
  -9   7  12     6736.28     6569.51    222.68 o
  -7   7  12     3368.44     3029.43    105.20 o
  -5   7  12    18112.95    18292.68    172.66 o
  -3   7  12    13574.57    12871.74    135.41 o
  -1   7  12     8169.53     7811.13     82.26 o
   1   7  12     8254.92     7767.23     97.94 o
   3   7  12    12958.69    12141.73    135.88 o
   5   7  12    17930.89    17646.88    185.41 o
   7   7  12     3305.56     2830.96    100.68 o
   9   7  12     6623.49     6275.00    447.49 o
 -10   8  12    10661.16    10351.74    176.19 o
  -8   8  12    64314.45    61743.54    736.83 o
  -6   8  12    19667.14    19493.98    181.77 o
  -4   8  12    95006.98    95209.70    650.38 o
  -2   8  12    15710.39    16282.93    112.32 o
   0   8  12   135298.13   136330.83    811.98 o
   2   8  12    15746.59    15599.79    140.50 o
   4   8  12    94793.22    93346.84    844.25 o
   6   8  12    19204.45    19148.53    290.79 o
   8   8  12    63968.49    63181.68    743.39 o
  10   8  12    11316.37    11041.28    291.45 o
  -9   9  12    14229.83    13625.81    173.46 o
  -7   9  12     4067.65     3778.18    112.11 o
  -5   9  12    15359.51    15414.38    129.93 o
  -3   9  12     6035.71     6164.01     91.64 o
  -1   9  12    15579.20    16107.29     97.68 o
   1   9  12    15610.26    15914.68    123.12 o
   3   9  12     5756.99     5659.26     90.68 o
   5   9  12    15984.08    15904.79    155.55 o
   7   9  12     4189.61     3950.10    102.18 o
   9   9  12    14570.78    13961.36    270.23 o
  -8  10  12    10086.87     9404.21    130.08 o
  -6  10  12    51540.65    52556.47    461.13 o
  -4  10  12    18509.06    17507.34    154.49 o
  -2  10  12    60295.80    60753.35    293.07 o
   0  10  12    44916.57    43894.35    281.84 o
   2  10  12    60106.28    60288.74    506.61 o
   4  10  12    18146.27    17013.63    160.39 o
   6  10  12    51635.51    51931.63    422.96 o
   8  10  12    11167.20    10714.13    172.40 o
  -9  11  12     6819.62     6066.52    140.57 o
  -7  11  12     6902.78     6774.75    126.19 o
  -5  11  12    11585.85    11156.08    146.95 o
  -3  11  12     6484.78     6664.89     71.57 o
  -1  11  12    16534.80    16236.32     94.34 o
   1  11  12    16460.88    16406.88    179.10 o
   3  11  12     6830.88     6926.17     77.48 o
   5  11  12    11879.27    11162.83    114.99 o
   7  11  12     6769.78     6663.17    117.54 o
   9  11  12     6801.90     6256.67    234.79 o
  -8  12  12    10056.08    10194.39    190.81 o
  -6  12  12     4943.21     4712.76    104.33 o
  -4  12  12    38082.65    37785.30    270.32 o
  -2  12  12     3508.77     3386.97     65.38 o
   0  12  12    67543.23    66896.99    392.46 o
   2  12  12     3645.71     3607.02     68.33 o
   4  12  12    38342.84    38070.49    238.14 o
   6  12  12     5127.25     5009.66    111.21 o
   8  12  12    10101.95    10130.40    214.44 o
  -7  13  12     4691.63     4623.22    129.92 o
  -5  13  12     8236.88     7941.31     99.35 o
  -3  13  12    20213.27    19528.28    126.64 o
  -1  13  12     8436.46     7904.07     67.60 o
   1  13  12     8255.49     7900.12     71.92 o
   3  13  12    20295.25    19421.73    159.21 o
   5  13  12     8002.17     7557.30     94.30 o
   7  13  12     4473.53     4331.48    143.76 o
  -6  14  12    10155.23     9818.71    131.60 o
  -4  14  12     1245.99     1285.78     79.22 o
  -2  14  12    16536.13    16305.61    113.57 o
   0  14  12     3163.40     3057.28     64.14 o
   2  14  12    17502.26    17014.46     93.83 o
   4  14  12     1419.79     1210.89     85.78 o
   6  14  12    10268.87    10165.39    151.62 o
  -7  15  12     8332.80     8069.27    146.05 o
  -5  15  12     5537.54     5235.97    103.44 o
  -3  15  12    19145.70    19041.31    114.47 o
  -1  15  12    15611.48    15403.61    103.52 o
   1  15  12    15671.08    15450.74     89.96 o
   3  15  12    19417.70    19243.68    114.91 o
   5  15  12     5721.51     5377.30     97.61 o
   7  15  12     8531.86     8184.29    269.08 o
  -6  16  12     2136.58     1792.61    131.13 o
  -4  16  12     4644.50     4408.10     86.35 o
  -2  16  12     3308.54     2813.66     66.59 o
   0  16  12     6612.29     6292.80     67.24 o
   2  16  12     3392.69     2920.58     78.01 o
   4  16  12     4843.65     4568.18     81.19 o
   6  16  12     2687.16     2623.09    127.81 o
  -5  17  12     5463.72     5360.62    127.30 o
  -3  17  12     4427.74     4072.17     77.53 o
  -1  17  12     8290.25     7838.10     98.83 o
   1  17  12     8422.02     7816.13     74.42 o
   3  17  12     4229.04     3829.87     82.74 o
   5  17  12     5448.56     5230.92    126.32 o
  -4  18  12     1981.38     1568.98     97.78 o
  -2  18  12      339.57      156.77     76.27 o
   0  18  12      837.28      788.56     74.69 o
   2  18  12      593.83      355.57     82.43 o
   4  18  12     1766.13     1305.89     92.96 o
  -1  19  12     3222.13     2697.03     73.46 o
   1  19  12     3286.49     2845.32     88.18 o
   2   0  13      626.98      562.26     78.46 o
   4   0  13      909.28      973.29     92.09 o
   6   0  13     3351.09     2909.71     95.00 o
   8   0  13      127.06      185.46     91.27 o
  10   0  13      273.13      141.26    194.29 o
  -9   1  13    31492.60    33230.75    496.45 o
  -7   1  13    60062.20    58707.95    695.61 o
  -5   1  13    58865.01    58089.46    343.08 o
  -3   1  13    83174.51    80022.84    382.83 o
  -1   1  13   122748.20   116081.46    765.86 o
   1   1  13   124679.54   118787.13    693.77 o
   3   1  13    83083.63    79877.48    578.70 o
   5   1  13    60996.63    58940.23    552.18 o
   7   1  13    59826.01    57645.94    739.87 o
   9   1  13    32417.45    34509.83    454.14 o
 -10   2  13      681.85      932.63    189.14 o
  -8   2  13     6282.00     6562.95    130.44 o
  -6   2  13      733.49      894.18     92.51 o
  -4   2  13     2804.55     3055.54     86.03 o
  -2   2  13      648.32      717.84     71.95 o
   0   2  13     2582.64     2845.11     74.58 o
   2   2  13      588.33      610.76     77.86 o
   4   2  13     2873.06     2935.71     90.04 o
   6   2  13      653.51      617.52     88.37 o
   8   2  13     6410.06     6832.43    162.11 o
  10   2  13      683.91      821.06    190.04 o
  -9   3  13    40790.77    41340.57    586.67 o
  -7   3  13    46505.39    46579.80    535.88 o
  -5   3  13    73589.39    72474.75    461.77 o
  -3   3  13    65525.63    63250.61    364.98 o
  -1   3  13    81512.97    79285.88    518.85 o
   1   3  13    79983.34    77395.43    669.29 o
   3   3  13    66759.80    63313.48    597.45 o
   5   3  13    73227.91    69462.09    558.93 o
   7   3  13    48408.06    47470.89    498.21 o
   9   3  13    38970.38    38646.68    826.08 o
 -10   4  13     6091.60     5840.32    147.03 o
  -8   4  13     5851.06     5970.19    108.14 o
  -6   4  13    11236.15    11311.99    154.63 o
  -4   4  13     8486.64     8856.89    103.51 o
  -2   4  13    16141.69    15814.59    117.48 o
   0   4  13     4527.38     4743.20     76.21 o
   2   4  13    16042.08    15202.76    138.14 o
   4   4  13     8353.40     8377.00     90.55 o
   6   4  13    11290.17    10900.21    101.77 o
   8   4  13     5871.30     5551.92    125.76 o
  10   4  13     5815.30     5566.03    240.77 o
  -9   5  13    31552.78    32015.72    297.41 o
  -7   5  13    32476.21    33678.07    367.38 o
  -5   5  13    90564.77    92196.78    839.88 o
  -3   5  13    72915.02    71839.49    266.46 o
  -1   5  13    97081.09    91786.70    537.99 o
   1   5  13   100053.26    94427.45    627.95 o
   3   5  13    70237.97    66920.10    736.75 o
   5   5  13    90994.86    87859.82    764.46 o
   7   5  13    31855.59    32252.64    360.11 o
   9   5  13    31627.83    31381.08    636.36 o
 -10   6  13     3625.89     3401.48    150.52 o
  -8   6  13    19141.61    19163.39    177.40 o
  -6   6  13     7429.04     7216.34    151.51 o
  -4   6  13    25031.99    25441.13    164.98 o
  -2   6  13     4895.29     4685.95     86.79 o
   0   6  13    41200.65    41144.52    243.88 o
   2   6  13     5010.95     4809.74     81.88 o
   4   6  13    24707.58    24509.26    209.74 o
   6   6  13     7402.94     6884.09    112.73 o
   8   6  13    18771.19    18711.45    298.20 o
  10   6  13     3562.81     3071.78    295.71 o
  -9   7  13    27798.20    26597.53    322.90 o
  -7   7  13    32952.97    31910.63    324.18 o
  -5   7  13    44786.02    43939.92    542.97 o
  -3   7  13    43252.21    43256.23    194.52 o
  -1   7  13    44941.41    44699.22    241.58 o
   1   7  13    44139.25    43305.25    384.41 o
   3   7  13    45427.30    44052.89    397.73 o
   5   7  13    43196.35    41582.79    399.21 o
   7   7  13    33358.65    32038.06    460.83 o
   9   7  13    26331.55    25584.06    918.71 o
  -8   8  13     2485.96     2505.60    106.16 o
  -6   8  13    29964.30    30221.13    251.86 o
  -4   8  13     4318.58     4246.42     78.62 o
  -2   8  13    51936.24    51785.36    691.65 o
   0   8  13     9649.39     9175.50     90.10 o
   2   8  13    52865.06    52334.86    476.89 o
   4   8  13     4471.99     4221.14     86.72 o
   6   8  13    29710.21    29656.21    373.96 o
   8   8  13     2591.93     2442.64    132.40 o
  -9   9  13    17535.02    17738.84    192.45 o
  -7   9  13    30347.28    29040.71    351.32 o
  -5   9  13    24725.84    25580.92    235.62 o
  -3   9  13    33289.42    32981.21    279.28 o
  -1   9  13    37894.54    37654.30    267.58 o
   1   9  13    39101.07    38156.81    257.92 o
   3   9  13    31740.50    30752.32    368.48 o
   5   9  13    23909.52    23813.90    259.07 o
   7   9  13    29442.24    28643.60    373.36 o
   9   9  13    17423.22    17174.54    367.49 o
  -8  10  13    18141.62    18358.29    147.91 o
  -6  10  13    10557.17     9981.28    118.10 o
  -4  10  13    46463.89    46013.02    340.48 o
  -2  10  13     8464.91     8460.17     77.90 o
   0  10  13    53268.41    52201.07    380.50 o
   2  10  13     8507.47     8453.72    102.48 o
   4  10  13    45748.68    44217.41    389.40 o
   6  10  13    10548.67     9919.81    112.85 o
   8  10  13    17666.11    17828.77    317.50 o
  -7  11  13    17990.55    18006.78    140.73 o
  -5  11  13    26379.07    26010.51    231.77 o
  -3  11  13    29756.78    29102.55    252.58 o
  -1  11  13    32998.76    32623.79    245.08 o
   1  11  13    31751.34    31430.63    289.57 o
   3  11  13    30310.44    29378.49    202.92 o
   5  11  13    24843.71    24284.93    201.07 o
   7  11  13    18476.92    18124.04    262.87 o
  -8  12  13     3639.75     3306.54    136.77 o
  -6  12  13    32139.45    32615.05    273.05 o
  -4  12  13     4043.35     3696.78     83.16 o
  -2  12  13    50532.06    50059.75    305.48 o
   0  12  13     3851.38     3535.01     67.74 o
   2  12  13    50051.37    48431.65    319.47 o
   4  12  13     4059.45     3721.55     80.29 o
   6  12  13    32235.80    33242.37    303.74 o
   8  12  13     3784.34     3369.03    144.85 o
  -7  13  13    11517.98    10644.40    144.65 o
  -5  13  13     8312.45     8382.38    130.02 o
  -3  13  13    12681.92    12250.14     95.34 o
  -1  13  13    11561.09    11284.77     85.67 o
   1  13  13    13136.34    12404.85    115.70 o
   3  13  13    11988.42    11775.90     89.64 o
   5  13  13     8259.32     8235.69    109.69 o
   7  13  13    10787.27    10092.94    211.69 o
  -6  14  13     2055.98     1711.16    115.57 o
  -4  14  13    29081.33    28543.02    206.69 o
  -2  14  13     1016.69      942.49     65.11 o
   0  14  13    58561.01    56011.14    363.00 o
   2  14  13      967.55      956.13     63.02 o
   4  14  13    29131.68    28265.81    145.17 o
   6  14  13     2101.02     1860.35    119.45 o
  -5  15  13     6412.79     5920.64    103.37 o
  -3  15  13     6855.96     7236.27     86.39 o
  -1  15  13     7910.97     7982.39     79.01 o
   1  15  13     7826.93     8060.91     70.86 o
   3  15  13     6770.64     6777.20     78.84 o
   5  15  13     5795.17     5583.30    173.55 o
  -4  16  13      656.60      275.39     90.85 o
  -2  16  13    24563.27    23298.18    172.07 o
   0  16  13      642.22      513.54     69.36 o
   2  16  13    24836.08    23644.20    149.12 o
   4  16  13      631.36      370.78     94.19 o
  -3  17  13     4382.23     4016.60     77.76 o
  -1  17  13     6676.15     6862.65     75.85 o
   1  17  13     6440.37     6290.98     74.54 o
   3  17  13     4171.13     3874.31     86.49 o
  -2  18  13     1062.35     1069.29     79.39 o
   0  18  13    30123.07    29101.52    142.73 o
   2  18  13     1083.82     1188.83     82.91 o
   0   0  14    38457.31    36697.79    337.88 o
   2   0  14    12338.87    11471.87     90.05 o
   4   0  14    31613.15    30310.62    265.52 o
   6   0  14     3603.96     3500.46     75.08 o
   8   0  14     1621.98     1766.16     89.16 o
  10   0  14     1430.01     1616.38    156.72 o
  -9   1  14     1359.75     1212.21    102.28 o
  -7   1  14     3758.72     3971.55    106.38 o
  -5   1  14      439.68      440.23     83.32 o
  -3   1  14     4092.47     4371.13     83.80 o
  -1   1  14      268.97      529.61     78.17 o
   1   1  14      271.91      521.35     79.93 o
   3   1  14     4246.31     4469.56     80.22 o
   5   1  14      494.10      545.91     89.92 o
   7   1  14     3795.97     4120.55     83.34 o
   9   1  14     1367.98     1506.70    112.66 o
 -10   2  14     1008.85      899.31    156.65 o
  -8   2  14     9846.71    10317.69    139.91 o
  -6   2  14     5473.06     5747.01    111.04 o
  -4   2  14     9955.95    10117.18     98.20 o
  -2   2  14     8872.91     8952.20     80.18 o
   0   2  14     5193.29     5232.50     77.47 o
   2   2  14     8803.25     8612.45     89.64 o
   4   2  14    10359.41    10013.45    101.89 o
   6   2  14     5368.54     5221.44     93.06 o
   8   2  14    10163.61    10622.47    177.92 o
  10   2  14      841.61      696.61    195.64 o
  -9   3  14     1512.23     1566.96    115.93 o
  -7   3  14     5378.88     5349.16     94.90 o
  -5   3  14     3668.48     3624.13     76.76 o
  -3   3  14     5234.13     5038.60     90.95 o
  -1   3  14     3631.47     3725.90     78.60 o
   1   3  14     3601.86     3564.49     77.85 o
   3   3  14     5155.51     4861.25     74.35 o
   5   3  14     3885.82     3784.52     87.32 o
   7   3  14     5360.18     5308.30    103.77 o
   9   3  14     1581.35     1477.78    151.27 o
 -10   4  14     6968.94     7377.31    151.90 o
  -8   4  14     1637.26     1892.19    101.81 o
  -6   4  14    10719.54    11507.98    150.91 o
  -4   4  14      786.28      792.15    101.40 o
  -2   4  14    11115.49    11237.77     93.78 o
   0   4  14     2249.44     2346.06     79.55 o
   2   4  14     9939.95     9792.99    131.67 o
   4   4  14      688.50      587.31     78.53 o
   6   4  14    10084.65    10297.47     96.66 o
   8   4  14     1688.01     1947.87    104.36 o
  10   4  14     6378.07     6607.45    246.92 o
  -9   5  14     2061.15     1923.66    123.48 o
  -7   5  14     6621.95     6471.28     93.48 o
  -5   5  14     9586.03     9333.32    136.84 o
  -3   5  14     5245.30     4879.92     96.89 o
  -1   5  14    14887.42    14178.33    100.82 o
   1   5  14    14839.88    14075.78    168.57 o
   3   5  14     5407.49     4953.88     77.30 o
   5   5  14     9541.36     9008.14    113.39 o
   7   5  14     6792.84     6688.20     87.94 o
   9   5  14     2053.60     2207.75    192.79 o
  -8   6  14     7469.94     7725.25    107.91 o
  -6   6  14     3845.80     3840.30     82.02 o
  -4   6  14    19400.89    19609.75    189.96 o
  -2   6  14     8197.78     7848.76     94.00 o
   0   6  14    24387.08    22972.37    180.89 o
   2   6  14     8178.88     7935.94     88.22 o
   4   6  14    18512.50    18122.16    199.17 o
   6   6  14     3544.38     3268.68     95.81 o
   8   6  14     7104.40     7176.71    176.10 o
  -9   7  14     6754.55     6868.60    198.38 o
  -7   7  14     1879.07     1793.46     96.46 o
  -5   7  14    10219.53    10390.15     94.19 o
  -3   7  14     3410.79     3590.04     68.81 o
  -1   7  14    14710.16    14292.50    122.78 o
   1   7  14    14523.11    13916.69    100.83 o
   3   7  14     3368.81     3446.67     81.02 o
   5   7  14    10174.90     9806.88    153.44 o
   7   7  14     1686.34     1584.04     91.44 o
   9   7  14     6775.84     6929.39    246.82 o
  -8   8  14     2265.74     1972.87    112.97 o
  -6   8  14    16273.78    16988.98    222.63 o
  -4   8  14      998.59      907.59     74.69 o
  -2   8  14    15403.48    15532.67     94.23 o
   0   8  14     3108.51     3059.50     83.79 o
   2   8  14    15497.56    15310.03    168.09 o
   4   8  14      852.74      698.46     75.89 o
   6   8  14    15068.20    15885.03    281.79 o
   8   8  14     1883.63     1358.70    138.38 o
  -7   9  14     8614.58     8594.44    139.77 o
  -5   9  14    18621.80    18098.60    218.51 o
  -3   9  14    15504.90    15106.47     80.92 o
  -1   9  14    20088.34    19845.04     94.80 o
   1   9  14    20241.84    19859.63    161.03 o
   3   9  14    15607.06    14818.45    150.44 o
   5   9  14    18491.05    17922.96    219.64 o
   7   9  14     8601.84     8816.03    164.40 o
  -8  10  14    20804.91    22143.68    233.25 o
  -6  10  14     4609.25     4308.29    123.80 o
  -4  10  14    28802.72    28684.56    373.95 o
  -2  10  14     6855.91     6503.54     66.92 o
   0  10  14    28972.53    28774.21    189.78 o
   2  10  14     6696.76     6369.99     76.64 o
   4  10  14    27518.52    26801.47    278.34 o
   6  10  14     4079.84     3720.47     80.62 o
   8  10  14    20463.56    21959.29    258.88 o
  -7  11  14     7769.73     7700.04    125.70 o
  -5  11  14    15017.43    15158.46    124.81 o
  -3  11  14    13488.12    12988.50    110.75 o
  -1  11  14    13264.04    12615.38     97.36 o
   1  11  14    13287.96    12796.37    109.28 o
   3  11  14    13551.25    12748.09    131.87 o
   5  11  14    15011.85    14614.43    160.25 o
   7  11  14     7846.34     7859.16    157.99 o
  -6  12  14    24551.53    25643.83    218.95 o
  -4  12  14     9480.49     9284.89    113.02 o
  -2  12  14    33773.73    33698.80    215.89 o
   0  12  14     5855.80     5430.39     66.51 o
   2  12  14    34372.73    33670.41    283.61 o
   4  12  14     9288.59     8744.85    103.24 o
   6  12  14    24735.47    25697.25    257.37 o
  -7  13  14     9185.65     9298.84    147.70 o
  -5  13  14     8067.93     7907.73    101.51 o
  -3  13  14     6516.57     6817.65     72.35 o
  -1  13  14    12326.00    12251.53    104.14 o
   1  13  14    12205.88    11838.27     90.00 o
   3  13  14     6792.95     6925.16     91.40 o
   5  13  14     7880.14     7604.71    135.82 o
   7  13  14     9262.04     9285.44    139.23 o
  -6  14  14    17412.15    17128.56    141.90 o
  -4  14  14    27441.79    28952.68    287.55 o
  -2  14  14    25390.08    24288.80    131.20 o
   0  14  14    27594.78    27086.50    184.32 o
   2  14  14    26238.11    25105.39    177.65 o
   4  14  14    27411.82    27946.29    294.78 o
   6  14  14    17072.97    16261.47    256.26 o
  -5  15  14     5505.84     4913.97    124.86 o
  -3  15  14     8897.81     9593.92    131.70 o
  -1  15  14     8496.51     8463.10     96.30 o
   1  15  14     8158.62     8177.62     74.51 o
   3  15  14     8931.67     9137.41     84.67 o
   5  15  14     5450.80     4850.18    106.54 o
  -4  16  14    24756.46    24564.33    257.60 o
  -2  16  14    30026.86    30759.94    221.55 o
   0  16  14    38385.18    37065.06    204.95 o
   2  16  14    29694.22    29825.10    215.36 o
   4  16  14    24468.83    23600.38    227.51 o
  -3  17  14     5246.81     5004.31     86.91 o
  -1  17  14     6381.41     6536.36     82.43 o
   1  17  14     6361.34     6331.51     89.83 o
   3  17  14     5501.33     5080.54     92.10 o
   0  18  14    50886.80    50376.05    332.91 o
   2   0  15     3742.31     3307.71     79.90 o
   4   0  15     2890.26     2862.57     91.77 o
   6   0  15      825.82      592.02     79.97 o
   8   0  15      715.64      657.51     96.55 o
  -9   1  15     5170.91     5494.94    105.63 o
  -7   1  15     7954.81     7972.08    140.30 o
  -5   1  15    10817.91    10732.49    119.71 o
  -3   1  15    12645.70    12707.43    154.98 o
  -1   1  15    16260.36    16103.44    136.74 o
   1   1  15    13525.73    13595.28    164.82 o
   3   1  15    15284.05    15488.17    101.99 o
   5   1  15     8918.66     8430.86     90.73 o
   7   1  15     9473.82     9741.75    155.85 o
   9   1  15     4364.17     4785.36    133.90 o
  -8   2  15      609.54      578.10    102.18 o
  -6   2  15      589.61      373.48     79.38 o
  -4   2  15     2650.26     2581.31     70.93 o
  -2   2  15      662.36      696.23     80.01 o
   0   2  15      434.41      443.87     84.01 o
   2   2  15      721.96      747.84     81.90 o
   4   2  15     2550.50     2568.51     78.72 o
   6   2  15      590.09      423.30     78.97 o
   8   2  15      713.78      794.40     97.31 o
  -9   3  15     5001.85     5102.50    133.88 o
  -7   3  15     2939.03     2814.68     92.24 o
  -5   3  15    13808.27    13265.71    124.40 o
  -3   3  15    14639.54    14459.61    113.54 o
  -1   3  15    10028.91     9822.97    116.08 o
   1   3  15    11783.19    11652.88    119.03 o
   3   3  15    13531.24    13513.65    119.69 o
   5   3  15    15586.58    14753.65    117.89 o
   7   3  15     2602.96     2686.07     81.69 o
   9   3  15     6013.91     6087.63    143.73 o
  -8   4  15     2252.12     1894.13    104.40 o
  -6   4  15    10250.51    10338.50    102.61 o
  -4   4  15     2365.52     2287.13     73.97 o
  -2   4  15    28874.09    28111.48    188.04 o
   0   4  15     2684.90     2882.69     84.15 o
   2   4  15    29400.57    28513.54    298.51 o
   4   4  15     2423.95     2346.16     68.43 o
   6   4  15    10247.27    10277.91    114.89 o
   8   4  15     2238.51     2088.95     88.77 o
  -9   5  15     3171.24     3322.53    126.60 o
  -7   5  15    12953.94    13099.87    126.56 o
  -5   5  15     4227.15     4426.81     92.67 o
  -3   5  15     9823.24     9411.45    108.41 o
  -1   5  15     5845.62     5612.78     96.81 o
   1   5  15     4719.06     4550.05     82.26 o
   3   5  15    11327.32    11010.58    148.17 o
   5   5  15     3130.01     3095.13     75.81 o
   7   5  15    15582.65    15878.66    199.59 o
   9   5  15     2691.66     2861.06    163.29 o
  -8   6  15     9473.01     9892.48    146.36 o
  -6   6  15     2962.33     2945.83     87.24 o
  -4   6  15    32339.34    32283.73    225.30 o
  -2   6  15     3966.66     3799.70     68.95 o
   0   6  15    34925.03    32796.51    338.04 o
   2   6  15     4232.38     3995.89     84.71 o
   4   6  15    32056.76    31276.43    367.70 o
   6   6  15     3065.99     3223.17    127.73 o
   8   6  15     9484.89    10127.22    273.09 o
  -9   7  15     9857.96    10308.03    155.83 o
  -7   7  15     2844.03     2868.28     97.77 o
  -5   7  15     9593.17     9091.52    104.63 o
  -3   7  15    10964.02    10225.48     88.61 o
  -1   7  15    20664.24    18853.42    134.21 o
   1   7  15    22875.28    20876.47    212.87 o
   3   7  15    10300.32     9506.87    107.75 o
   5   7  15    11629.53    10820.56    106.42 o
   7   7  15     2354.35     2217.82     94.56 o
   9   7  15    10847.59    11125.01    258.83 o
  -8   8  15      684.75      524.48    126.09 o
  -6   8  15    19970.00    20260.85    143.77 o
  -4   8  15     5087.26     4861.77     78.48 o
  -2   8  15    23616.33    22849.39    164.28 o
   0   8  15    10574.07     9701.32     84.51 o
   2   8  15    24017.33    22584.12    272.04 o
   4   8  15     5234.09     4996.74     79.42 o
   6   8  15    20741.94    21030.01    301.23 o
   8   8  15      613.65      455.19    134.91 o
  -7   9  15    12249.52    12111.30    145.25 o
  -5   9  15    13510.08    13445.38    131.77 o
  -3   9  15    13992.00    13647.26    112.14 o
  -1   9  15    15658.59    15265.76    110.01 o
   1   9  15    15187.37    14744.34    150.88 o
   3   9  15    15840.87    15129.20    158.19 o
   5   9  15    12819.50    12727.61    181.59 o
   7   9  15    13852.26    13567.05    181.58 o
  -8  10  15    16597.55    17065.21    218.76 o
  -6  10  15     2799.76     2466.95    103.17 o
  -4  10  15    29390.48    29781.49    287.96 o
  -2  10  15     4600.73     4541.09     68.39 o
   0  10  15    52610.07    51210.44    343.09 o
   2  10  15     4540.52     4583.60     64.98 o
   4  10  15    29252.72    28913.91    292.95 o
   6  10  15     2669.56     2429.01     81.00 o
   8  10  15    16859.46    17278.27    249.30 o
  -7  11  15     7569.91     8060.50    156.06 o
  -5  11  15    16424.33    16092.27    176.25 o
  -3  11  15    11594.48    11356.39    100.71 o
  -1  11  15    11025.78    10981.61    102.26 o
   1  11  15    11929.47    11822.36    108.60 o
   3  11  15    11165.41    10605.94    107.64 o
   5  11  15    17095.95    16475.75    186.92 o
   7  11  15     7820.29     7909.51    149.58 o
  -6  12  15    24592.59    24888.36    183.49 o
  -4  12  15     1919.87     1899.55     85.80 o
  -2  12  15    48094.16    46867.86    320.78 o
   0  12  15     1499.13     1270.77     62.06 o
   2  12  15    47786.12    45926.52    394.70 o
   4  12  15     1886.55     1887.90     79.67 o
   6  12  15    24342.62    24356.96    285.88 o
  -5  13  15    16715.97    16997.09    217.47 o
  -3  13  15    21994.93    21666.37    191.08 o
  -1  13  15    15673.52    15430.21    148.08 o
   1  13  15    16158.60    15857.58    120.84 o
   3  13  15    22780.22    21988.54    250.16 o
   5  13  15    16559.82    16466.53    171.64 o
  -4  14  15    23346.23    23545.61    189.76 o
  -2  14  15     3349.96     3601.01     68.90 o
   0  14  15    13424.80    13663.21    110.77 o
   2  14  15     3385.06     3611.85     68.16 o
   4  14  15    23316.38    23070.45    243.74 o
  -5  15  15    13506.16    14059.65    192.40 o
  -3  15  15    23497.05    23398.21    266.30 o
  -1  15  15    15512.37    15622.35    166.57 o
   1  15  15    16071.44    15937.66    133.26 o
   3  15  15    22993.35    22566.16    202.20 o
   5  15  15    13744.35    13896.12    182.46 o
  -4  16  15      651.57      507.35    102.81 o
  -2  16  15    14411.27    15295.71    206.95 o
   0  16  15       62.45      231.93     82.46 o
   2  16  15    14405.46    14957.01    138.13 o
   4  16  15      626.72      567.71     98.27 o
  -1  17  15    26872.15    26787.33    249.60 o
   1  17  15    26143.63    25769.29    239.48 o
   0   0  16   159498.31   158164.22   1254.78 o
   2   0  16    46067.60    47488.47    267.47 o
   4   0  16   137684.52   138934.36    882.68 o
   6   0  16    38833.68    39159.06    432.84 o
   8   0  16   101230.01   104802.95   1137.58 o
  -9   1  16      775.03      601.72    114.28 o
  -7   1  16     3850.17     3912.82    104.11 o
  -5   1  16      524.59      494.94     73.26 o
  -3   1  16      438.48      591.56     73.56 o
  -1   1  16       24.29      206.31     83.50 o
   1   1  16       32.28      151.75     89.02 o
   3   1  16      411.59      500.79     73.49 o
   5   1  16      479.33      425.78     73.71 o
   7   1  16     3914.75     3977.65     89.55 o
   9   1  16      792.33      777.37    110.94 o
  -8   2  16    27121.14    26926.54    295.57 o
  -6   2  16   105153.06   107375.66   1108.51 o
  -4   2  16    45935.23    46379.70    301.36 o
  -2   2  16   182053.97   182264.06   1062.72 o
   0   2  16    29678.82    29460.78    220.16 o
   2   2  16   181016.59   180250.36   1366.23 o
   4   2  16    45571.72    45486.80    338.75 o
   6   2  16   105077.92   106644.45    950.66 o
   8   2  16    26973.25    27231.16    302.77 o
  -9   3  16     5310.31     5364.89    136.19 o
  -7   3  16      348.47      236.66     94.39 o
  -5   3  16     7259.40     7517.03     73.67 o
  -3   3  16      305.87      366.21     72.29 o
  -1   3  16     7160.07     7478.60     85.73 o
   1   3  16     7447.69     7542.34     85.30 o
   3   3  16      347.71      390.93     68.63 o
   5   3  16     7110.39     7056.44     90.22 o
   7   3  16      371.44      252.72     86.60 o
   9   3  16     5167.75     5380.27    191.98 o
  -8   4  16    66791.16    69464.94    798.80 o
  -6   4  16    19627.87    19185.26    266.35 o
  -4   4  16   145225.20   145533.94    943.35 o
  -2   4  16    27137.13    27615.55    179.96 o
   0   4  16   163067.64   160160.86   1271.65 o
   2   4  16    26374.64    26371.13    270.99 o
   4   4  16   144658.25   143723.42   1312.28 o
   6   4  16    19786.21    19862.69    234.40 o
   8   4  16    67449.09    71002.45    831.97 o
  -7   5  16     5567.98     5368.62     99.84 o
  -5   5  16     5379.14     5098.68     77.02 o
  -3   5  16    10780.46    11227.41    103.90 o
  -1   5  16     5051.59     5219.00     93.09 o
   1   5  16     5213.48     5484.60     81.44 o
   3   5  16    10726.14    10689.15    169.37 o
   5   5  16     5382.16     4879.54     83.61 o
   7   5  16     5291.19     5104.33    108.09 o
  -8   6  16    19424.09    19656.93    207.79 o
  -6   6  16    51210.75    52588.77    428.12 o
  -4   6  16    28232.80    28778.89    203.03 o
  -2   6  16   114097.81   114678.85    570.84 o
   0   6  16    40056.60    39449.45    318.48 o
   2   6  16   114161.64   113985.93   1140.44 o
   4   6  16    28073.19    28308.69    320.31 o
   6   6  16    51279.72    52484.68    473.12 o
   8   6  16    19364.50    19828.26    308.09 o
  -7   7  16     7514.12     7329.34    128.76 o
  -5   7  16     6652.04     6669.63     92.38 o
  -3   7  16    12390.75    12473.98    116.09 o
  -1   7  16     8592.83     9002.10     75.44 o
   1   7  16     8891.55     9025.02    119.06 o
   3   7  16    12787.31    12518.47    146.55 o
   5   7  16     6890.63     6565.28    100.64 o
   7   7  16     7704.46     7151.10    143.56 o
  -8   8  16    42880.23    44115.33    361.03 o
  -6   8  16    12203.32    11656.71    126.37 o
  -4   8  16    63684.20    66047.88    584.65 o
  -2   8  16    20577.44    20279.45    157.84 o
   0   8  16    93777.53    94185.90    605.32 o
   2   8  16    20428.96    19533.04    199.90 o
   4   8  16    64756.83    65237.69    628.78 o
   6   8  16    11277.70    10564.72    200.91 o
   8   8  16    43393.43    43526.58    586.72 o
  -7   9  16     7031.31     7069.98    108.39 o
  -5   9  16     6074.75     6061.06    131.21 o
  -3   9  16    12586.95    13153.38     84.19 o
  -1   9  16    12089.29    12333.26     97.71 o
   1   9  16    11971.85    12030.12    112.57 o
   3   9  16    12593.04    12424.94    184.04 o
   5   9  16     5898.02     5730.39     99.93 o
   7   9  16     6973.34     6903.23    118.77 o
  -6  10  16    31487.22    31164.12    261.68 o
  -4  10  16     9636.84     9569.05    145.45 o
  -2  10  16    43790.39    44349.03    286.22 o
   0  10  16     3031.24     3159.54     59.30 o
   2  10  16    43356.25    43555.17    396.56 o
   4  10  16    10302.24     9886.25     91.40 o
   6  10  16    31194.52    30420.74    320.56 o
  -7  11  16    10082.33     9665.02    119.76 o
  -5  11  16     4159.76     4461.18     99.84 o
  -3  11  16    20677.80    20637.63    196.14 o
  -1  11  16    17010.39    16839.10    114.94 o
   1  11  16    17086.89    16823.43    150.58 o
   3  11  16    20375.55    19885.50    245.97 o
   5  11  16     4035.45     4032.71     88.88 o
   7  11  16    10294.80     9743.77    140.97 o
  -6  12  16     6243.46     6097.68    112.56 o
  -4  12  16    26616.07    27487.95    278.37 o
  -2  12  16     5182.15     5402.32     77.13 o
   0  12  16    19653.03    19938.70    137.19 o
   2  12  16     5611.06     5575.17     88.39 o
   4  12  16    26246.00    26331.82    265.30 o
   6  12  16     6854.95     6598.56    129.37 o
  -5  13  16    10305.97    10714.24    130.74 o
  -3  13  16     8605.21     8842.97    103.80 o
  -1  13  16     9899.83     9712.57    100.22 o
   1  13  16    10040.50     9887.05    111.02 o
   3  13  16     8259.42     8258.24    117.56 o
   5  13  16    10459.57    10624.35    147.69 o
  -4  14  16     5629.60     5095.50     99.48 o
  -2  14  16     9430.83     9442.17    122.20 o
   0  14  16      957.81      805.02     68.78 o
   2  14  16     9804.48     9633.48    115.24 o
   4  14  16     5551.83     4804.26     97.08 o
  -3  15  16     8793.23     8636.24    120.18 o
  -1  15  16     9538.86     9294.64    111.69 o
   1  15  16     9639.97     9232.11    118.32 o
   3  15  16     8666.67     8243.27    118.66 o
  -2  16  16     1364.95     1375.76     84.01 o
   0  16  16     6518.07     5991.76    112.05 o
   2  16  16     1463.21     1256.91     88.98 o
   2   0  17     1683.03     1625.21     68.97 o
   4   0  17      103.90      188.70     81.16 o
   6   0  17      765.79      942.57     77.81 o
   8   0  17     2561.38     3133.94    130.67 o
  -7   1  17    57751.32    59057.77    597.15 o
  -5   1  17    55957.68    56554.36    352.38 o
  -3   1  17    80048.23    81118.08    443.65 o
  -1   1  17    64067.52    63752.48    380.17 o
   1   1  17    64519.54    64033.19    338.91 o
   3   1  17    79233.40    80251.72    514.22 o
   5   1  17    56850.96    56617.59    440.76 o
   7   1  17    56561.46    57960.20    565.18 o
  -8   2  17     2707.48     2868.14    101.77 o
  -6   2  17     1853.11     1808.66     85.19 o
  -4   2  17      655.23      829.48     65.22 o
  -2   2  17    10229.52    11131.86    122.87 o
   0   2  17       23.00      157.56     60.76 o
   2   2  17    10285.47    10634.02     75.99 o
   4   2  17      776.06      759.36     73.35 o
   6   2  17     1946.81     1905.71     78.81 o
   8   2  17     2606.17     2791.19    102.57 o
  -7   3  17    39547.62    40281.83    392.33 o
  -5   3  17    57857.45    57207.53    497.14 o
  -3   3  17    71742.48    71227.07    377.90 o
  -1   3  17    55401.46    54880.85    286.49 o
   1   3  17    53593.71    52688.51    396.24 o
   3   3  17    72043.31    71092.62    544.60 o
   5   3  17    56378.18    54917.67    481.67 o
   7   3  17    40666.88    41034.25    347.40 o
  -8   4  17      654.26      599.49    108.94 o
  -6   4  17     6697.68     6812.20     85.40 o
  -4   4  17      437.72      703.59     67.58 o
  -2   4  17    17662.25    17771.79     90.93 o
   0   4  17       43.96      897.20     62.64 o
   2   4  17    17266.85    16774.41    151.69 o
   4   4  17      372.63      352.21     69.68 o
   6   4  17     6787.50     6788.02     86.13 o
   8   4  17      692.07      561.07    100.36 o
  -7   5  17    28873.96    29324.93    310.42 o
  -5   5  17    39277.81    40160.03    273.40 o
  -3   5  17    56940.76    57740.24    411.24 o
  -1   5  17    63902.38    63493.93    448.46 o
   1   5  17    65159.40    63898.03    544.90 o
   3   5  17    55951.83    56430.05    597.17 o
   5   5  17    40252.41    39922.85    355.02 o
   7   5  17    28055.06    28326.85    312.34 o
  -8   6  17    13206.71    13695.55    151.42 o
  -6   6  17     1954.84     1909.93     92.23 o
  -4   6  17    17252.03    17426.80    138.33 o
  -2   6  17     3767.50     4416.49     85.81 o
   0   6  17    19465.89    19405.20    148.13 o
   2   6  17     3488.68     3626.33     66.87 o
   4   6  17    17261.16    16975.38    196.78 o
   6   6  17     1832.33     1623.64     90.59 o
   8   6  17    13001.68    13277.15    220.65 o
  -7   7  17    19240.00    19941.37    279.10 o
  -5   7  17    33234.44    34731.55    288.38 o
  -3   7  17    41248.31    41463.07    282.43 o
  -1   7  17    55414.73    55130.55    375.44 o
   1   7  17    54972.88    53971.84    488.50 o
   3   7  17    42462.74    41621.36    447.18 o
   5   7  17    31718.31    32279.85    316.03 o
   7   7  17    19865.54    20440.08    288.24 o
  -6   8  17    16117.70    16594.84    211.08 o
  -4   8  17     8007.52     7705.34     89.07 o
  -2   8  17    19553.37    19850.72    124.69 o
   0   8  17     9104.78     8862.31     84.53 o
   2   8  17    19176.39    18988.59    161.97 o
   4   8  17     7942.54     7344.70    126.77 o
   6   8  17    15815.29    15849.53    216.92 o
  -7   9  17    19624.91    19722.10    315.52 o
  -5   9  17    23643.02    23337.65    192.67 o
  -3   9  17    27073.68    27502.29    263.11 o
  -1   9  17    30665.99    30293.46    205.14 o
   1   9  17    31816.98    31076.23    271.64 o
   3   9  17    26022.88    25753.40    294.51 o
   5   9  17    24717.73    23895.80    262.51 o
   7   9  17    18791.38    19229.85    262.33 o
  -6  10  17     1840.16     2039.11    111.67 o
  -4  10  17    30817.00    31444.17    267.82 o
  -2  10  17     1632.66     1551.05     67.45 o
   0  10  17    25382.51    26560.44    194.84 o
   2  10  17     1518.30     1387.01     62.34 o
   4  10  17    31109.91    30915.35    295.07 o
   6  10  17     1746.49     1680.73     92.87 o
  -5  11  17    12662.27    13081.84    138.64 o
  -3  11  17    19998.52    20237.32    200.40 o
  -1  11  17    13819.69    13681.31    118.69 o
   1  11  17    13137.64    12949.11    132.85 o
   3  11  17    20393.52    19748.10    245.46 o
   5  11  17    12195.04    12491.29    164.62 o
  -4  12  17     2187.85     2074.74     94.87 o
  -2  12  17    28923.59    28813.23    217.65 o
   0  12  17     1653.14     1376.77     67.16 o
   2  12  17    29123.54    28666.34    288.31 o
   4  12  17     2291.39     1987.57     87.02 o
  -3  13  17    12273.49    11831.85    133.67 o
  -1  13  17     7194.95     7159.02     92.02 o
   1  13  17     7761.84     7510.29    132.60 o
   3  13  17    11400.25    11046.66    163.26 o
  -4  14  17    18764.20    19101.24    298.89 o
  -2  14  17     1950.50     1502.17     83.40 o
   0  14  17    25021.84    24458.80    246.16 o
   2  14  17     1913.10     1442.98     79.41 o
   4  14  17    18873.10    18612.50    176.46 o
  -1  15  17     5494.02     4979.62     76.51 o
   1  15  17     4832.88     4386.63     99.83 o
   0   0  18      888.21      845.30     91.09 o
   2   0  18     6234.40     6558.87     64.42 o
   4   0  18      231.58      172.55     69.14 o
   6   0  18     6534.51     7474.31    119.21 o
   8   0  18      407.46      434.25    109.08 o
  -7   1  18      145.77      322.63    100.47 o
  -5   1  18     1778.44     1825.64     68.90 o
  -3   1  18     1835.73     2313.09     74.46 o
  -1   1  18      699.26     1119.50     62.24 o
   1   1  18      704.10     1076.16     62.28 o
   3   1  18     1843.50     2202.68     68.49 o
   5   1  18     1677.39     1798.38     69.51 o
   7   1  18      214.78      313.82     92.87 o
  -8   2  18     5108.71     5654.50    152.80 o
  -6   2  18     3973.84     3967.19     83.53 o
  -4   2  18    11056.25    11366.53     92.50 o
  -2   2  18    10184.67    10055.46     68.95 o
   0   2  18     6107.75     6057.78     61.03 o
   2   2  18     9978.61     9695.92     74.02 o
   4   2  18    10946.14    11077.14     87.76 o
   6   2  18     3750.84     3572.87     82.63 o
   8   2  18     5031.65     5652.14    116.04 o
  -7   3  18     1365.40     1218.93    106.12 o
  -5   3  18     6244.21     6488.52     94.22 o
  -3   3  18     1688.85     2142.97     75.27 o
  -1   3  18     3483.03     3869.23     64.14 o
   1   3  18     3241.32     3521.23     59.75 o
   3   3  18     1703.81     1988.19     62.18 o
   5   3  18     6247.88     6444.22     77.64 o
   7   3  18     1469.26     1396.77     96.91 o
  -6   4  18     7414.13     7879.23     90.16 o
  -4   4  18     2147.29     2215.52     70.70 o
  -2   4  18    13293.82    14000.53    104.01 o
   0   4  18     7043.04     7149.92     63.58 o
   2   4  18    12984.70    13365.24    134.15 o
   4   4  18     2067.02     1929.15     68.39 o
   6   4  18     6795.25     7083.30    106.50 o
  -7   5  18     2682.09     2642.22    100.23 o
  -5   5  18     5453.35     5538.88     78.81 o
  -3   5  18     5184.70     5406.47     70.29 o
  -1   5  18    10543.19    10782.89     77.49 o
   1   5  18    10259.29    10226.92     97.97 o
   3   5  18     5067.82     5104.62     71.70 o
   5   5  18     5360.88     5215.03     92.97 o
   7   5  18     2754.38     2838.15    101.59 o
  -6   6  18      692.14      571.67     91.24 o
  -4   6  18    12767.18    13574.31     89.13 o
  -2   6  18     1352.60     1161.22     71.91 o
   0   6  18    16486.12    16786.05    149.81 o
   2   6  18     1271.09     1201.49     64.35 o
   4   6  18    12383.05    13081.44    155.57 o
   6   6  18      434.59      371.53     97.01 o
  -7   7  18     7777.37     7716.20    115.22 o
  -5   7  18     7488.21     7639.26    100.19 o
  -3   7  18    10513.72    10639.08     89.14 o
  -1   7  18    10616.89    10481.40     91.54 o
   1   7  18    10357.47    10311.17    103.91 o
   3   7  18    10733.60    10633.02    150.11 o
   5   7  18     7550.94     7628.32    125.72 o
   7   7  18     7858.47     8058.60    193.44 o
  -6   8  18    11849.77    12459.19    192.63 o
  -4   8  18      130.27       79.36    100.67 o
  -2   8  18    15110.22    15895.27    142.57 o
   0   8  18      197.36      210.32     67.44 o
   2   8  18    14643.88    15038.50    167.57 o
   4   8  18      206.25      178.71     86.91 o
   6   8  18    11245.88    11678.03    212.84 o
  -5   9  18     6361.80     6363.20     93.88 o
  -3   9  18    15800.00    16043.46    128.36 o
  -1   9  18     9784.01     9939.66     69.49 o
   1   9  18     9577.05     9674.80    124.49 o
   3   9  18    15767.87    15732.50    189.93 o
   5   9  18     6146.17     6146.03    131.86 o
  -6  10  18     2196.74     1830.51    116.28 o
  -4  10  18    21908.14    23280.61    243.61 o
  -2  10  18     2630.05     2736.00     72.45 o
   0  10  18    21342.39    22443.80    190.89 o
   2  10  18     2090.69     2071.17     64.13 o
   4  10  18    22666.54    23285.11    254.25 o
   6  10  18     1900.34     1600.56     96.24 o
  -5  11  18    12579.73    12562.05    155.09 o
  -3  11  18     9734.89     9914.35    129.76 o
  -1  11  18    13654.39    13378.03    138.82 o
   1  11  18    13707.63    13427.82    158.13 o
   3  11  18     9801.97     9877.24    144.66 o
   5  11  18    12582.60    12334.55    155.75 o
  -4  12  18    11053.86    10527.45    137.90 o
  -2  12  18    18851.08    20209.18    197.07 o
   0  12  18     6946.65     6547.18    134.16 o
   2  12  18    18495.88    19737.05    245.06 o
   4  12  18    10633.89     9872.26    176.57 o
  -3  13  18    10037.17     9723.39    169.91 o
  -1  13  18    11506.16    11836.01    120.02 o
   1  13  18    11724.54    11845.22    227.99 o
   3  13  18    10275.10     9781.36    148.24 o
  -2  14  18    11486.62    11606.73    133.37 o
   0  14  18    19764.97    20960.33    221.89 o
   2  14  18    11168.20    11240.45    224.82 o
   2   0  19      859.80      832.93     69.67 o
   4   0  19      694.53      571.71     69.23 o
   6   0  19       52.65        5.73    187.21 o
  -7   1  19     3312.20     2959.93    104.18 o
  -5   1  19     4528.45     4519.48     78.73 o
  -3   1  19     5024.13     5051.26     68.61 o
  -1   1  19    11256.35    11502.53     75.58 o
   1   1  19     9476.84     9492.29     83.58 o
   3   1  19     6352.43     6705.70     68.97 o
   5   1  19     3478.28     3552.37     70.66 o
   7   1  19     4285.52     4204.54     96.82 o
  -6   2  19     2136.95     1959.65     89.38 o
  -4   2  19     2432.06     2508.00     70.43 o
  -2   2  19      327.51      594.10     68.38 o
   0   2  19     8592.03     8828.85     66.40 o
   2   2  19      316.68      546.33     66.29 o
   4   2  19     2387.67     2417.73     67.43 o
   6   2  19     2179.98     1988.73     86.93 o
  -7   3  19     2382.69     2302.13    109.49 o
  -5   3  19     5093.00     4927.78     83.85 o
  -3   3  19     6398.72     6603.77     70.94 o
  -1   3  19     8313.79     8337.57     98.07 o
   1   3  19    10401.17    10729.73    109.77 o
   3   3  19     5039.95     5379.33     64.96 o
   5   3  19     6339.98     6317.82     80.82 o
   7   3  19     1636.22     1556.03    101.70 o
  -6   4  19     5408.69     5271.22     90.47 o
  -4   4  19      422.98      403.57     73.99 o
  -2   4  19     4881.09     4901.70     69.78 o
   0   4  19      678.16      879.31     65.66 o
   2   4  19     4972.24     5152.96     65.35 o
   4   4  19      408.15      409.43     68.27 o
   6   4  19     5293.82     5116.19     93.41 o
  -7   5  19     3841.97     3928.22    106.88 o
  -5   5  19     2538.46     2244.81     80.40 o
  -3   5  19     7345.43     6901.11     85.04 o
  -1   5  19     5447.37     5312.97     83.36 o
   1   5  19     4332.50     4058.69     64.22 o
   3   5  19     8535.94     8506.13     99.27 o
   5   5  19     1760.04     1518.33     84.21 o
   7   5  19     4457.29     4570.43    118.50 o
  -6   6  19     2374.30     2004.53     98.67 o
  -4   6  19    10855.89    10937.08    112.81 o
  -2   6  19     1233.25     1236.68     73.98 o
   0   6  19    15137.50    15266.56    129.14 o
   2   6  19     1206.11     1270.34     67.03 o
   4   6  19    10987.59    11087.87    141.65 o
   6   6  19     2357.10     2026.07    100.03 o
  -5   7  19     6249.10     6564.25     89.78 o
  -3   7  19     4484.32     4448.80     80.68 o
  -1   7  19     7450.80     7235.18     84.88 o
   1   7  19     8502.45     8392.02    114.55 o
   3   7  19     3769.71     3757.22     70.36 o
   5   7  19     7531.43     7880.25    100.48 o
  -6   8  19    12506.16    13124.60    171.65 o
  -4   8  19     2500.67     2427.56     80.94 o
  -2   8  19    24782.51    25179.90    227.34 o
   0   8  19     3827.50     4075.96     70.58 o
   2   8  19    24666.73    24859.94    283.75 o
   4   8  19     2595.46     2708.31     96.31 o
   6   8  19    12440.27    13137.34    245.82 o
  -5   9  19     3808.45     3967.99    108.37 o
  -3   9  19     9831.71     9761.52    109.03 o
  -1   9  19    11048.85    10760.72    122.66 o
   1   9  19     9755.21     9220.83    124.37 o
   3   9  19    11202.73    10924.85    167.33 o
   5   9  19     3762.89     3919.30    101.00 o
  -4  10  19    15671.95    15887.12    218.02 o
  -2  10  19     1148.95     1001.87     77.55 o
   0  10  19    24269.34    23787.37    230.16 o
   2  10  19     1283.25     1191.11     70.01 o
   4  10  19    15458.21    15229.63    184.80 o
  -3  11  19    10420.41    10171.73    113.00 o
  -1  11  19    11820.57    11542.58    161.57 o
   1  11  19    12201.31    11717.68    146.42 o
   3  11  19    10020.46     9365.53    146.19 o
  -2  12  19    18647.35    18627.59    205.80 o
   0  12  19     1193.07     1196.89     77.20 o
   2  12  19    18958.14    18655.10    269.16 o
  -1  13  19    14839.97    14967.09    197.31 o
   1  13  19    14568.45    14284.51    250.89 o
   0   0  20   153432.42   160146.64   1082.85 o
   2   0  20    14183.04    14048.83     82.51 o
   4   0  20    89345.53    92608.29    597.16 o
   6   0  20    12045.52    11955.87    113.57 o
  -5   1  20     1499.60     1387.21     76.94 o
  -3   1  20      426.76      474.54     73.85 o
  -1   1  20     1847.03     2243.91     69.05 o
   1   1  20     1856.24     2296.02     67.90 o
   3   1  20      457.59      528.07     71.01 o
   5   1  20     1545.34     1303.81     76.68 o
  -6   2  20    64047.70    68486.39    610.39 o
  -4   2  20    24395.80    24976.17    145.04 o
  -2   2  20    96407.34   100857.20    494.89 o
   0   2  20    34994.93    36056.11    187.91 o
   2   2  20    95819.14   100450.36    587.13 o
   4   2  20    24785.60    25615.85    176.32 o
   6   2  20    64227.31    68209.46    551.05 o
  -5   3  20     4173.07     4434.77     86.94 o
  -3   3  20     1258.25     1294.07     74.10 o
  -1   3  20     5872.46     6371.82     69.52 o
   1   3  20     6014.18     6475.94     69.54 o
   3   3  20     1267.42     1163.94     67.97 o
   5   3  20     4233.47     4331.88     89.34 o
  -6   4  20    18639.36    19371.96    164.60 o
  -4   4  20    73531.84    76579.84    559.96 o
  -2   4  20    19080.46    18958.46    123.75 o
   0   4  20    78832.94    81165.86    578.05 o
   2   4  20    19436.65    19714.88    137.93 o
   4   4  20    74079.63    76736.95    628.20 o
   6   4  20    18201.40    18635.36    148.56 o
  -5   5  20     4446.67     4518.20     95.24 o
  -3   5  20     3282.20     3499.58     76.99 o
  -1   5  20     4737.25     4902.72     76.54 o
   1   5  20     4717.24     4737.47     68.36 o
   3   5  20     3265.31     3273.52     80.42 o
   5   5  20     4340.47     4044.73     91.53 o
  -4   6  20    11390.84    11317.99    118.91 o
  -2   6  20    57917.30    59704.16    536.01 o
   0   6  20    13100.52    12954.37     79.72 o
   2   6  20    58099.15    59611.83    600.74 o
   4   6  20    11771.31    11704.60    109.96 o
  -5   7  20     5935.18     6656.88    129.42 o
  -3   7  20    13062.15    13110.81    115.74 o
  -1   7  20     9795.52    10611.82    101.50 o
   1   7  20     9699.43    10378.79    135.65 o
   3   7  20    12946.65    12743.85    187.50 o
   5   7  20     6072.69     6377.34    141.50 o
  -4   8  20    39065.61    40883.44    414.93 o
  -2   8  20    11102.49    11987.96    147.78 o
   0   8  20    50710.03    52356.96    478.98 o
   2   8  20    11011.63    11687.53    148.31 o
   4   8  20    39231.29    40620.30    583.33 o
  -3   9  20     9024.60     9709.98     88.43 o
  -1   9  20    12734.37    13483.53    136.14 o
   1   9  20    12721.19    13476.10    189.51 o
   3   9  20     8919.77     9356.06    156.87 o
  -2  10  20    25355.92    26788.54    249.71 o
   0  10  20     6395.60     6262.19     85.46 o
   2  10  20    24707.98    25706.87    320.20 o
  -1  11  20     9637.19    10127.77    134.51 o
   1  11  20     9705.52    10029.40    157.83 o
   2   0  21      296.26      177.75     74.92 o
   4   0  21     1066.55     1254.03     99.47 o
  -5   1  21    43073.97    45531.16    372.24 o
  -3   1  21    43893.79    45752.18    319.74 o
  -1   1  21    60515.63    64487.61    307.53 o
   1   1  21    60461.00    64200.37    332.67 o
   3   1  21    42844.55    44732.55    218.47 o
   5   1  21    44478.94    47220.74    378.64 o
  -4   2  21     6241.63     6668.63    124.16 o
  -2   2  21     1223.08     1975.03    103.82 o
   0   2  21     2495.64     3096.57     71.40 o
   2   2  21     1192.04     1737.06     72.13 o
   4   2  21     6106.33     6293.70     77.12 o
  -5   3  21    46942.88    49762.14    457.13 o
  -3   3  21    50880.36    52946.54    299.98 o
  -1   3  21    53546.69    56409.27    374.40 o
   1   3  21    52632.66    55681.28    423.43 o
   3   3  21    51758.27    53892.22    451.66 o
   5   3  21    45699.93    48020.50    407.05 o
  -4   4  21     2554.81     3140.70    116.07 o
  -2   4  21     2737.87     2865.17     78.45 o
   0   4  21     6282.44     6712.34     72.54 o
   2   4  21     2692.76     2594.53     73.63 o
   4   4  21     2646.57     2617.16     79.66 o
  -5   5  21    30339.14    32558.49    291.90 o
  -3   5  21    41256.45    42923.83    356.28 o
  -1   5  21    31040.25    32429.13    270.79 o
   1   5  21    32192.96    33631.53    359.58 o
   3   5  21    40682.09    42403.33    436.82 o
   5   5  21    31068.62    32260.52    318.92 o
  -4   6  21     8439.26     8977.06     95.70 o
  -2   6  21     2341.41     2777.93     80.74 o
   0   6  21     9164.50     9467.37     82.83 o
   2   6  21     2447.30     2397.54     74.57 o
   4   6  21     8625.54     8720.44    103.13 o
  -3   7  21    22765.69    23905.14    235.13 o
  -1   7  21    31059.29    32911.65    332.28 o
   1   7  21    30447.07    32007.20    340.84 o
   3   7  21    23076.95    23985.77    268.25 o
  -2   8  21    20702.25    21553.96    242.00 o
   0   8  21       34.40      421.81     79.10 o
   2   8  21    20946.43    21827.00    238.94 o
  -1   9  21    22239.76    23452.95    269.48 o
   1   9  21    22073.32    23184.18    311.61 o
   0  10  21    11907.59    11820.60    135.87 o
   0   0  22       76.25      118.13    137.86 o
   2   0  22     6310.35     6528.50     77.83 o
   4   0  22     3121.69     2996.28     77.47 o
  -3   1  22      496.74      706.90     83.05 o
  -1   1  22      118.39      697.17     77.53 o
   1   1  22       93.13      661.73     76.74 o
   3   1  22      465.97      527.19     81.73 o
  -4   2  22     6795.51     7702.97    100.89 o
  -2   2  22      725.35      716.24     78.49 o
   0   2  22    16888.25    18082.71    101.85 o
   2   2  22      682.17      513.54     77.02 o
   4   2  22     6689.78     7474.98     81.52 o
  -3   3  22     1704.70     2210.50    109.38 o
  -1   3  22     1077.18     1799.03     81.39 o
   1   3  22      983.21     1568.34     76.78 o
   3   3  22     1762.93     2048.08     82.44 o
  -2   4  22     8108.63     9071.21     91.43 o
   0   4  22       96.65      227.02     79.17 o
   2   4  22     8644.12     9750.59     94.09 o
  -3   5  22     5203.63     6112.87    113.92 o
  -1   5  22     4536.41     4999.67     91.17 o
   1   5  22     4611.64     5085.50     89.32 o
   3   5  22     5279.53     6002.12    115.00 o
  -2   6  22     1573.48     1346.41     90.11 o
   0   6  22    12340.69    13297.75    134.59 o
   2   6  22     1617.52     1426.71     78.18 o
  -1   7  22    11297.01    12318.01    128.28 o
   1   7  22    11727.72    12902.52    187.96 o
   0   8  22      841.82      622.21     84.33 o
   2   0  23       32.23      200.77     92.61 o
  -1   1  23     5171.06     5426.94    106.68 o
   1   1  23     4138.89     4272.01     83.51 o
  -2   2  23      705.49      966.14     85.95 o
   0   2  23     1415.29     1787.34     84.29 o
   2   2  23      666.47      859.88     81.14 o
  -1   3  23     3021.68     3214.56     91.27 o
   1   3  23     3973.23     4341.65     85.16 o
   0   4  23      665.30     1082.19     83.94 o
 
